# Supplementary material for: GCIP and SIRT6 cooperatively suppress ITGAV gene expression by modulating c-myc transcription ability
Source: J Biol Chem. 2025 Feb 13;301(3):108314. doi: 10.1016/j.jbc.2025.108314 (PMC11930424; doi:10.1016/j.jbc.2025.108314)
Supplement: Supporting information 1 [file mmc1.xls]

## Sheet: Slide lists
	Sample	Sample_Label	Chip_Barcode	Chip_Label		Tip: If you wish to copy&paste a hyper-linked value in a cell in the Normalized Data sheet you may: -> right click on the cell -> select copy -> right click on another cell in which you would like to paste -> select paste special -> select value
	A549,C	A5C	H005-1101007326	A5C_H005
	A549,C	A5C	H006-1101007332	A5C_H006
	A549,siGCIP	A5S	H007-1101007396	A5S_H007
	A549,siGCIP	A5S	H008-1101007397	A5S_H008

## Sheet: Normalized Data
	P-value (Detected)		Normalized Intensity		CV		log2 (Ratio)	P-value (Differentially expressed)	Annotation
ID	A5C	A5S	A5C	A5S	A5C	A5S	A5S/A5C	A5S/A5C	Gene_symbol	Description	Group	Entrez_gene	RefSeq	RNA_nucleotide_gi	Protein_accession.version	Ensembl_gene	Ensembl_transcript	Ensembl_protein
PH_hs_0000002	6.33938e-06	3.07458e-11	43.2354	95.6949	0.229065	0.152904	NA	NA	CEACAM4	carcinoembryonic antigen-related cell adhesion molecule 4	1	1089	NM_001817.2	71143131	NP_001808.2	ENSG00000105352	ENST00000600925,ENST00000221954	ENSP00000473018,ENSP00000221954
PH_hs_0000003	0.00715161	0.0216564	5.97019	7.93647	0.408237	0.494883	NA	NA	LTA	lymphotoxin alpha (TNF superfamily, member 1)	1	4049	NM_000595.3,NM_001159740.2	393715055;393715054	NP_000586.2,NP_001153212.1	ENSG00000238130|ENSG00000173503|ENSG00000226275|ENSG00000230279|ENSG00000231408|ENSG00000226979|ENSG00000223919	ENST00000383304,ENST00000383303|ENST00000383499,ENST00000400272|ENST00000448630,ENST00000456789|ENST00000412851,ENST00000426845|ENST00000454550,ENST00000436519|ENST00000418386,ENST00000454783|ENST00000441939,ENST00000432632	ENSP00000372793,ENSP00000372791|ENSP00000372991,ENSP00000383131|ENSP00000407133,ENSP00000395895|ENSP00000412555,ENSP00000402413|ENSP00000416509,ENSP00000395976|ENSP00000413450,ENSP00000403495|ENSP00000387924,ENSP00000416337
PH_hs_0000004	5.14487e-23	4.18948e-21	142.944	470.576	0.101946	0.106897	0.873319	9.8673e-05	ACAT1	acetyl-CoA acetyltransferase 1	1	38	NM_000019.3	223890189	NP_000010.1	ENSG00000075239	ENST00000265838	ENSP00000265838
PH_hs_0000005	0.0395148	0.000115553	7.04939	13.4731	0.569364	0.271567	NA	NA	PTN	pleiotrophin	1	5764	NM_002825.5	42476152	NP_002816.1	ENSG00000105894	ENST00000393083,ENST00000348225	ENSP00000376798,ENSP00000341170
PH_hs_0000006	3.68009e-14	8.24186e-20	156.468	292.164	0.133667	0.110687	0.0311766	0.904489	PTAFR	platelet-activating factor receptor	1	5724	NM_001164723.2,NM_001164722.2,NM_001164721.1,NM_000952.4	344030231;344030229;257900487;257900489	NP_001158195.1,NP_001158194.1,NP_001158193.1,NP_000943.1	NA	NA	NA
PH_hs_0000007	2.39694e-28	3.59659e-19	824.97	1698	0.0910785	0.112716	0.415839	0.0434051	PIGA	phosphatidylinositol glycan anchor biosynthesis, class A	1	5277	NM_002641.3,NR_033836.1,NR_033835.1,NM_020473.3	299782542;299782547;299782544;299782545	NP_002632.1,-,NP_065206.3	ENSG00000165195	ENST00000428964,ENST00000542278,ENST00000333590	ENSP00000416102,ENSP00000442653,ENSP00000369820
PH_hs_0000008	3.10083e-21	5.48797e-30	1513.15	2057.94	0.106536	0.088373	-0.104615	0.637577	PRPS1	phosphoribosyl pyrophosphate synthetase 1	1	5631	NM_001204402.1,NM_002764.3	324711014;164663865	NP_001191331.1,NP_002755.1	ENSG00000147224	ENST00000372435	ENSP00000361512
PH_hs_0000009	1.12267e-23	4.9606e-28	770.561	2407.93	0.100386	0.0916285	1.02712	1.38051e-05	PTPN12	protein tyrosine phosphatase, non-receptor type 12	1	5782	NM_001131009.1,NM_001131008.1,NM_002835.3	196114969;196114966;196114950	NP_001124481.1,NP_001124480.1,NP_002826.3	ENSG00000127947	ENST00000435495,ENST00000248594	ENSP00000397991,ENSP00000248594
PH_hs_0000010	6.6364e-22	2.8026e-45	19450.2	17902.1	0.104738	0.0710449	-0.397188	0.0277619	SDHB	succinate dehydrogenase complex, subunit B, iron sulfur (Ip)	1	6390	NM_003000.2	115387093	NP_002991.2	ENSG00000117118	ENST00000375499	ENSP00000364649
PH_hs_0000011	8.81838e-17	6.14586e-21	106.641	309.173	0.121401	0.107363	0.694276	0.00517355	IL1RL1	interleukin 1 receptor-like 1	1	9173	NM_003856.2	27894327	NP_003847.2	ENSG00000115602	ENST00000409584	ENSP00000386618
PH_hs_0000012	2.14644e-07	2.71078e-15	38.6551	103.451	0.197805	0.127931	NA	NA	IL2RG	interleukin 2 receptor, gamma	1	3561	NM_000206.2	291045209	NP_000197.1	ENSG00000147168	ENST00000374202	ENSP00000363318
PH_hs_0000013	4.32575e-27	2.9586e-34	516.419	672.161	0.0933267	0.0823217	-0.395914	0.0455419	RBL1	retinoblastoma-like 1 (p107)	1	5933	NM_002895.2	34577078	NP_002886.2	NA	NA	NA
PH_hs_0000014	1.38282e-09	3.07264e-08	29.4862	65.1682	0.16821	0.184689	NA	NA	AMT	aminomethyltransferase	1	275	NM_001164712.1,NM_001164711.1,NM_001164710.1,NM_000481.3,NR_028435.1	257796257;257796255;257796253;257796252;257796259	NP_001158184.1,NP_001158183.1,NP_001158182.1,NP_000472.2,-	ENSG00000145020	ENST00000538581,ENST00000395338,ENST00000273588,ENST00000458307,ENST00000427987	ENSP00000443200,ENSP00000378747,ENSP00000273588,ENSP00000415619,ENSP00000403821
PH_hs_0000015	1.26352e-05	1.95864e-10	26.637	61.0535	0.237396	0.159814	NA	NA	HGFAC	HGF activator	1	3083	NM_001528.2	32455241	NP_001519.1	ENSG00000109758	ENST00000511533,ENST00000382774	ENSP00000421801,ENSP00000372224
PH_hs_0000016	5.96929e-17	0.406219	188.4	304.289	0.120719	4.21441	-0.201081	0.331452	FGL1	fibrinogen-like 1	1	2267	NM_201553.1,NM_201552.1,NM_147203.2,NM_004467.3	42544201;42544199;42544197;42544188	NP_963847.1,NP_963846.1,NP_671736.2,NP_004458.3	ENSG00000104760	ENST00000381840,ENST00000398054,ENST00000427924,ENST00000381841,ENST00000518650,ENST00000522444,ENST00000521427,ENST00000398056,ENST00000221204	ENSP00000371262,ENSP00000381131,ENSP00000401952,ENSP00000371263,ENSP00000428430,ENSP00000429757,ENSP00000428932,ENSP00000381133,ENSP00000221204
PH_hs_0000017	0.00354657	0.00012879	8.0509	15.5417	0.37141	0.273628	NA	NA	DPEP1	dipeptidase 1 (renal)	1	1800	NM_001128141.2,NM_004413.3	373938465;189458883	NP_001121613.1,NP_004404.1	ENSG00000015413	ENST00000421184,ENST00000261615,ENST00000393092	ENSP00000397313,ENSP00000261615,ENSP00000376807
PH_hs_0000018	1.08783e-30	8.07659e-24	461.632	1128.29	0.0872849	0.100058	0.561911	0.00531463	PREPL	prolyl endopeptidase-like	1	9581	NM_001171617.1,NM_001171613.1,NM_001171606.1,NM_001171603.1,NM_001042386.2,NM_001042385.2,NM_006036.4	284172437;284172430;284172419;284172412;284172364;284172363;284172362	NP_001165088.1,NP_001165084.1,NP_001165077.1,NP_001165074.1,NP_001035845.1,NP_001035844.1,NP_006027.2	ENSG00000138078	ENST00000409936,ENST00000409957,ENST00000409411	ENSP00000386543,ENSP00000387241,ENSP00000387095
PH_hs_0000019	0.00359607	1.37596e-07	8.0509	24.4786	0.372049	0.194564	NA	NA	FGF9	fibroblast growth factor 9 (glia-activating factor)	1	2254	NM_002010.2	209529671	NP_002001.1	NA	NA	NA
PH_hs_0000021	2.3963e-12	7.4657e-28	70.1443	248.058	0.144685	0.091942	0.993288	2.88721e-05	CCKAR	cholecystokinin A receptor	1	886	NM_000730.2	63054823	NP_000721.1	ENSG00000163394	ENST00000295589	ENSP00000295589
PH_hs_0000022	0.232163	0.192919	2.52319	8.16177	1.3666	1.15315	NA	NA	CREB5	cAMP responsive element binding protein 5	1	9586	NM_001011666.1,NM_004904.2,NM_182899.3,NM_182898.2	59938775;59938773;59938771;59938769	NP_001011666.1,NP_004895.2,NP_878902.2,NP_878901.2	ENSG00000146592	ENST00000396298,ENST00000396300,ENST00000396299	ENSP00000379592,ENSP00000379594,ENSP00000379593
PH_hs_0000023	0.000739204	5.94544e-06	19.1063	31.5723	0.314575	0.228332	NA	NA	MAP2	microtubule-associated protein 2	1	4133	NM_001039538.1,NM_002374.3,NM_031845.2,NM_031847.2	87578393;87578395;87578391;87578254	NP_001034627.1,NP_002365.3,NP_114033.2,NP_114035.2	NA	NA	NA
PH_hs_0000024	2.97047e-33	5.20959e-40	2077.76	2158.7	0.0836304	0.075832	-0.479992	0.0128868	PIGH	phosphatidylinositol glycan anchor biosynthesis, class H	1	5283	NM_004569.3	110224468	NP_004560.1	ENSG00000100564	ENST00000216452	ENSP00000216452
PH_hs_0000025	0.00762313	6.15031e-07	18.7567	60.1431	0.41212	0.206154	NA	NA	DARC	Duffy blood group, chemokine receptor	1	2532	NM_001122951.2	315434206	NP_001116423.1	ENSG00000213088	ENST00000368121,ENST00000435307	ENSP00000357103,ENSP00000398406
PH_hs_0000027	5.44782e-16	9.13579e-26	223.127	309.668	0.124745	0.0958861	-0.400432	0.0652504	PDE4B	phosphodiesterase 4B, cAMP-specific	1	5142	NM_001037341.1,NM_001037340.1,NM_001037339.1,NM_002600.3	82799485;82799483;82799481;82799480	NP_001032418.1,NP_001032417.1,NP_001032416.1,NP_002591.2	ENSG00000184588	ENST00000341517	ENSP00000342637
PH_hs_0000028	3.09626e-27	3.654e-31	6981.23	8505.13	0.0930584	0.0865736	-0.0917103	0.606885	TSPO	translocator protein (18kDa)	1	706	NR_046308.1,NM_001256531.1,NM_001256530.1,NM_000714.5	375065828;375065826;375065824;375065823	-,NP_001243460.1,NP_001243459.1,NP_000705.2	ENSG00000100300	ENST00000396265,ENST00000329563,ENST00000583777,ENST00000337554	ENSP00000379563,ENSP00000328973,ENSP00000463495,ENSP00000338004
PH_hs_0000029	0.220816	8.08251e-23	108.163	243.168	1.29965	0.102423	0.35234	0.516484	CCKBR	cholecystokinin B receptor	1	887	NM_176875.3	356995851	NP_795344.1	ENSG00000110148	ENST00000525462,ENST00000532715,ENST00000334619	ENSP00000435534,ENSP00000432079,ENSP00000335544
PH_hs_0000031	7.14498e-20	1.27724e-32	162.205	459.098	0.110497	0.0844907	0.650248	0.000673024	KIF20B	kinesin family member 20B	1	9585	NM_016195.2	46049113	NP_057279.2	ENSG00000138182	ENST00000416354,ENST00000371728,ENST00000260753	ENSP00000411545,ENSP00000360793,ENSP00000260753
PH_hs_0000032	7.25942e-17	1.73033e-32	259.701	533.647	0.12106	0.0846731	0.207544	0.299091	XDH	xanthine dehydrogenase	1	7498	NM_000379.3	91823270	NP_000370.2	NA	NA	NA
PH_hs_0000033	0.0145646	0.34148	6.04789	13.0066	0.458351	2.44841	NA	NA	previous version conserved probe	NA	7	NA	NA	NA	NA	NA	NA	NA
PH_hs_0000034	3.27876e-12	4.09857e-09	51.5582	53.606	0.145624	0.17348	NA	NA	PNPLA4	patatin-like phospholipase domain containing 4	1	8228	NM_001172672.1,NM_001142389.1,NM_004650.2	291045301;215422354;215422352	NP_001166143.1,NP_001135861.1,NP_004641.1	ENSG00000006757	ENST00000537427,ENST00000444736,ENST00000381042	ENSP00000443157,ENSP00000415245,ENSP00000370430
PH_hs_0000036	0.00350742	0.00151019	7.53072	7.49254	0.370901	0.337194	NA	NA	CYTIP	cytohesin 1 interacting protein	1	9595	NM_004288.4	197100477	NP_004279.3	ENSG00000115165	ENST00000264192	ENSP00000264192
PH_hs_0000037	8.19108e-16	1.9024e-33	1412.37	1311.55	0.125533	0.0833727	-0.684838	0.00743304	FNTB|CHURC1-FNTB	farnesyltransferase, CAAX box, beta|CHURC1-FNTB readthrough	4	2342|100529261	NM_002028.3|NM_001202559.1,NM_001202558.1	42476119|321400145;321400143	NP_002019.1|NP_001189488.1,NP_001189487.1	ENSG00000257365|ENSG00000125954	ENST00000246166|ENST00000448390	ENSP00000246166|ENSP00000399362
PH_hs_0000038	1.0751e-29	4.3971e-17	606.525	604.651	0.0888372	0.120192	-0.777633	0.000592781	XPC	xeroderma pigmentosum, complementation group C	1	7508	NM_001145769.1,NM_004628.4,NR_027299.1	224809301;224809294;224809303	NP_001139241.1,NP_004619.3,-	ENSG00000154767	ENST00000285021	ENSP00000285021
PH_hs_0000039	6.37069e-26	1.61402e-38	1075.76	759.536	0.0955726	0.0773659	-1.18425	1.24581e-07	TARBP2	TAR (HIV-1) RNA binding protein 2	1	6895	NM_134324.2,NM_004178.4,NM_134323.1	85068511;85068544;19743839	NP_599151.2,NP_004169.3,NP_599150.1	ENSG00000139546	ENST00000550407,ENST00000394357,ENST00000549679,ENST00000549572,ENST00000548971,ENST00000456234,ENST00000266987,ENST00000550147	ENSP00000447767,ENSP00000377885,ENSP00000448943,ENSP00000448948,ENSP00000447993,ENSP00000416077,ENSP00000266987,ENSP00000450320
PH_hs_0000040	0.117972	0.0044113	2.04186	8.47052	0.843751	0.381847	NA	NA	previous version conserved probe	NA	7	NA	NA	NA	NA	NA	NA	NA
PH_hs_0000041	5.37406e-14	9.78349e-21	278.559	450.566	0.134565	0.107937	-0.140976	0.535422	GTF3C1	general transcription factor IIIC, polypeptide 1, alpha 220kDa	1	2975	NM_001520.3	194328741	NP_001511.2	ENSG00000077235	ENST00000356183,ENST00000561623	ENSP00000348510,ENSP00000455417
PH_hs_0000043	1.33073e-07	5.6829e-10	24.96	50.0704	0.194327	0.164232	NA	NA	P2RY2	purinergic receptor P2Y, G-protein coupled, 2	1	5029	NM_002564.2,NM_176072.1,NM_176071.1	28872719;28872744;28872742	NP_002555.2,NP_788086.1,NP_788085.1	ENSG00000175591	ENST00000311131	ENSP00000310305
PH_hs_0000044	5.57909e-09	0.194274	29.9675	62.7683	0.175067	1.15975	NA	NA	NA	NA	1	NA	NA	NA	NA	ENSG00000203690	ENST00000366827	ENSP00000355792
PH_hs_0000045	9.9618e-05	1.54294e-10	28.4847	59.564	0.268818	0.158871	NA	NA	OPRD1	opioid receptor, delta 1	1	4985	NM_000911.3	63477961	NP_000902.3	ENSG00000116329	ENST00000234961	ENSP00000234961
PH_hs_0000046	0.00213245	1.01445e-08	14.1376	37.0413	0.349911	0.178268	NA	NA	FLT3	fms-related tyrosine kinase 3	1	2322	NM_004119.2	121114303	NP_004110.2	ENSG00000122025	ENST00000537084,ENST00000380982,ENST00000380987,ENST00000241453	ENSP00000438139,ENSP00000370369,ENSP00000370374,ENSP00000241453
PH_hs_0000047	2.16312e-05	3.63556e-05	16.9479	32.6404	0.244539	0.252065	NA	NA	ADH7	alcohol dehydrogenase 7 (class IV), mu or sigma polypeptide	1	131	NM_001166504.1,NM_000673.4	262073057;262073056	NP_001159976.1,NP_000664.2	ENSG00000196344	ENST00000209665,ENST00000476959,ENST00000482593,ENST00000437033	ENSP00000209665,ENSP00000420269,ENSP00000420613,ENSP00000414254
PH_hs_0000048	3.50474e-21	3.37291e-16	188.726	434.651	0.106683	0.123838	0.342531	0.189212	MLLT3	myeloid/lymphoid or mixed-lineage leukemia (trithorax homolog, Drosophila); translocated to, 3	1	4300	NM_004529.2	156104888	NP_004520.2	ENSG00000171843	ENST00000355930,ENST00000380323	ENSP00000348196,ENSP00000369680
PH_hs_0000049	9.82047e-14	8.26285e-27	230.144	478.31	0.136032	0.0938527	0.212364	0.418032	COL4A6	collagen, type IV, alpha 6	1	1288	NM_033641.2,NM_001847.2	148536826;148536822	NP_378667.1,NP_001838.2	ENSG00000197565	ENST00000394872,ENST00000372216,ENST00000334504	ENSP00000378340,ENSP00000361290,ENSP00000334733
PH_hs_0000050	0.0900051	0.209283	3.04337	6.55962	0.745866	1.23623	NA	NA	REG3A	regenerating islet-derived 3 alpha	1	5068	NM_138938.2,NM_138937.2,NM_002580.2	315113855;315113854;315113853	NP_620355.1,NP_620354.1,NP_002571.1	ENSG00000172016	ENST00000393878,ENST00000409839	ENSP00000377456,ENSP00000386630
PH_hs_0000051	4.43519e-16	1.47788e-14	138.286	160.232	0.124354	0.131575	-0.623553	0.0319619	FLT3LG	fms-related tyrosine kinase 3 ligand	1	2323	NM_001459.3,NM_001204503.1,NM_001204502.1	325197203;325197200;325197196	NP_001450.2,NP_001191432.1,NP_001191431.1	ENSG00000090554	ENST00000344019,ENST00000598555,ENST00000594009,ENST00000595510,ENST00000600429,ENST00000204637,ENST00000600084,ENST00000597551,ENST00000596435,ENST00000601800	ENSP00000341305,ENSP00000469181,ENSP00000469613,ENSP00000471226,ENSP00000470453,ENSP00000204637,ENSP00000472628,ENSP00000468977,ENSP00000469942,ENSP00000471860
PH_hs_0000052	5.22825e-36	5.35579e-20	10844.1	10628	0.080172	0.110114	-0.376113	0.0700112	ATP5G3	ATP synthase, H+ transporting, mitochondrial Fo complex, subunit C3 (subunit 9)	1	518	NM_001190329.1,NM_001689.4,NM_001002258.4	298358755;149999603;149999602	NP_001177258.1,NP_001680.1,NP_001002258.1	ENSG00000154518	ENST00000392541,ENST00000409194	ENSP00000376324,ENSP00000387317
PH_hs_0000053	1.35321e-08	4.19856e-13	78.3895	100.652	0.179874	0.139772	-0.411286	0.201378	MEOX1	mesenchyme homeobox 1	1	4222	NM_001040002.1,NM_013999.3,NM_004527.3	91208414;84105330;84105331	NP_001035091.1,NP_054705.1,NP_004518.1	ENSG00000005102	ENST00000329168,ENST00000318579	ENSP00000328678,ENSP00000321684
PH_hs_0000056	4.58156e-06	3.10287e-10	22.072	48.5584	0.225427	0.161678	NA	NA	FUT7	fucosyltransferase 7 (alpha (1,3) fucosyltransferase)	1	2529	NM_004479.3	171916093	NP_004470.1	ENSG00000180549	ENST00000314412	ENSP00000318142
PH_hs_0000057	8.30476e-25	1.32097e-20	713.671	733.536	0.0978743	0.108312	-0.698638	0.000732589	ATF3	activating transcription factor 3	1	467	NM_001206488.2,NM_001206486.2,NM_001206484.2,NM_001040619.2,NM_001030287.3,NM_001674.3	346223460;346223459;346223457;346223456;346223455;346223454	NP_001193417.2,NP_001193415.1,NP_001193413.2,NP_001035709.1,NP_001025458.1,NP_001665.1	ENSG00000162772	ENST00000366987,ENST00000341491	ENSP00000355954,ENSP00000344352
PH_hs_0000058	4.08639e-14	0.000126245	131.353	236.586	0.133913	0.273245	0.00564814	0.990524	KCNJ1	potassium inwardly-rectifying channel, subfamily J, member 1	1	3758	NM_000220.4,NM_153766.2,NM_153764.2,NM_153767.3,NM_153765.2	425876791;425876790;425876789;425876788;425854817	NP_000211.1,NP_722450.1,NP_722448.1,NP_722451.1,NP_722449.3	ENSG00000151704	ENST00000392666,ENST00000440599	ENSP00000376434,ENSP00000406320
PH_hs_0000059	1.12763e-23	6.12759e-24	145.544	138.514	0.10039	0.0997849	-0.904157	0.00013564	HSD17B3	hydroxysteroid (17-beta) dehydrogenase 3	1	3293	NM_000197.1	4557648	NP_000188.1	ENSG00000130948	ENST00000375263	ENSP00000364412
PH_hs_0000061	2.6453e-07	1.27907e-08	41.1783	85.7574	0.199383	0.179557	NA	NA	ISL1	ISL LIM homeobox 1	1	3670	NM_002202.2	115387113	NP_002193.2	ENSG00000016082	ENST00000230658	ENSP00000230658
PH_hs_0000062	5.88126e-16	2.5984e-19	95.6245	434.491	0.124892	0.112259	1.36849	1.85339e-07	CCNH	cyclin H	1	902	NM_001199189.1,NM_001239.3	312596943;312596942	NP_001186118.1,NP_001230.1	ENSG00000134480	ENST00000504878,ENST00000256897,ENST00000508855	ENSP00000426075,ENSP00000256897,ENSP00000426454
PH_hs_0000063	8.97357e-23	3.215e-26	353.446	373.723	0.102535	0.0949863	-0.754712	0.000803581	WWOX	WW domain containing oxidoreductase	1	51741	NM_016373.2	333944035	NP_057457.1	ENSG00000186153	ENST00000539474,ENST00000406884,ENST00000402655,ENST00000566780	ENSP00000445210,ENSP00000384495,ENSP00000384238,ENSP00000457230
PH_hs_0000064	0.0143546	0.115016	4.5262	9.49356	0.457152	0.833142	NA	NA	PDC	phosducin	1	5132	NM_022576.3,NM_002597.4	331028541;390608648	NP_072098.1,NP_002588.3	ENSG00000116703	ENST00000497198,ENST00000391997	ENSP00000422775,ENSP00000375855
PH_hs_0000065	1.90918e-07	1.16067e-14	36.1319	60.5194	0.196936	0.131037	NA	NA	ADRA1D	adrenoceptor alpha 1D	1	146	NM_000678.3	148277040	NP_000669.1	ENSG00000171873	ENST00000379453	ENSP00000368766
PH_hs_0000066	0.254043	0.138613	4.04487	11.472	1.51098	0.920326	NA	NA	APOBEC1	apolipoprotein B mRNA editing enzyme, catalytic polypeptide 1	1	339	NM_001644.3	61743956	NP_001635.2	ENSG00000111701	ENST00000467171,ENST00000229304	ENSP00000436415,ENSP00000229304
PH_hs_0000067	4.44229e-22	4.46201e-33	912.032	1509.3	0.104285	0.0838677	0.111543	0.5463	FUCA1	fucosidase, alpha-L- 1, tissue	1	2517	NM_000147.4	260436873	NP_000138.2	ENSG00000179163	ENST00000374479	ENSP00000363603
PH_hs_0000068	6.59756e-18	5.18748e-18	4757.98	6345.14	0.117069	0.11669	-0.000780242	0.997633	GOT1	glutamic-oxaloacetic transaminase 1, soluble (aspartate aminotransferase 1)	1	2805	NM_002079.2	197304792	NP_002070.1	ENSG00000120053	ENST00000370508	ENSP00000359539
PH_hs_0000069	1.54952e-31	8.71882e-20	824.014	1602.68	0.0860262	0.110763	0.33066	0.12348	IL8	interleukin 8	1	3576	NM_000584.3	324073503	NP_000575.1	ENSG00000169429	ENST00000307407	ENSP00000306512
PH_hs_0000070	0.00618319	0.305571	5.97019	16.5647	0.399758	1.96678	NA	NA	CACNB1	calcium channel, voltage-dependent, beta 1 subunit	1	782	NM_000723.4	356582343	NP_000714.3	ENSG00000067191	ENST00000394303	ENSP00000377840
PH_hs_0000071	0.197898	0.0592048	1.48284	2.51253	1.17764	0.640416	NA	NA	S100G	S100 calcium binding protein G	1	795	NM_004057.2	112382245	NP_004048.1	ENSG00000169906	ENST00000380200	ENSP00000369547
PH_hs_0000072	7.85718e-05	2.01405e-08	14.9449	26.0132	0.264585	0.182162	NA	NA	CALCR	calcitonin receptor	1	799	NM_001164738.1,NM_001164737.1,NM_001742.3	260064026;260064023;260064022	NP_001158210.1,NP_001158209.1,NP_001733.1	ENSG00000004948	ENST00000360249,ENST00000359558,ENST00000421592	ENSP00000353385,ENSP00000352561,ENSP00000399552
PH_hs_0000073	0.00123953	7.20587e-09	11.5756	29.4812	0.330482	0.176416	NA	NA	CPA3	carboxypeptidase A3 (mast cell)	1	1359	NM_001870.2	221316748	NP_001861.2	ENSG00000163751	ENST00000296046	ENSP00000296046
PH_hs_0000074	0.00406949	0.000443652	9.01356	25.0127	0.377893	0.300841	NA	NA	CD40LG	CD40 ligand	1	959	NM_000074.2	58331233	NP_000065.1	ENSG00000102245	ENST00000370628,ENST00000370629	ENSP00000359662,ENSP00000359663
PH_hs_0000076	4.58571e-14	6.60989e-32	154.465	308.977	0.134186	0.0854928	0.131013	0.570768	IL12A	interleukin 12A (natural killer cell stimulatory factor 1, cytotoxic lymphocyte maturation factor 1, p35)	1	3592	NM_000882.3	325974478	NP_000873.2	ENSG00000168811	ENST00000466512,ENST00000480787,ENST00000305579	ENSP00000419046,ENSP00000420184,ENSP00000303231
PH_hs_0000077	0.0859741	0.330597	5.04638	15.4966	0.73208	2.28172	NA	NA	IL12B	interleukin 12B (natural killer cell stimulatory factor 2, cytotoxic lymphocyte maturation factor 2, p40)	1	3593	NM_002187.2	24497437	NP_002178.2	ENSG00000113302	ENST00000231228	ENSP00000231228
PH_hs_0000078	1.92936e-19	3.8724e-24	240.959	405.778	0.111845	0.0993363	-0.0990789	0.668081	EPCAM	epithelial cell adhesion molecule	1	4072	NM_002354.2	218505669	NP_002345.2	ENSG00000119888	ENST00000419334,ENST00000263735,ENST00000456133,ENST00000405271	ENSP00000389028,ENSP00000263735,ENSP00000410675,ENSP00000385476
PH_hs_0000079	3.15092e-08	1.45883e-18	44.4311	91.0236	0.184842	0.11475	NA	NA	IL3	interleukin 3 (colony-stimulating factor, multiple)	1	3562	NM_000588.3	28416914	NP_000579.2	ENSG00000164399	ENST00000296870	ENSP00000296870
PH_hs_0000080	1.07696e-27	1.03274e-32	25576.3	19837	0.0922258	0.0843637	-0.623316	0.00208203	CSTB	cystatin B (stefin B)	1	1476	NM_000100.3	371502129	NP_000091.1	NA	NA	NA
PH_hs_0000081	1.18959e-05	0.000210544	25.5967	43.7812	0.236632	0.283567	NA	NA	KRT2	keratin 2	1	3849	NM_000423.2	47132619	NP_000414.2	ENSG00000172867	ENST00000309680	ENSP00000310861
PH_hs_0000084	2.42406e-17	9.31642e-19	367.056	1027.8	0.119185	0.114087	0.730205	0.00154659	IER2	immediate early response 2	1	9592	NM_004907.2	48675810	NP_004898.2	ENSG00000160888	ENST00000588173,ENST00000292433	ENSP00000465617,ENSP00000292433
PH_hs_0000085	2.23144e-26	4.081e-27	949.428	2388.22	0.0946776	0.0932798	0.746368	3.99753e-05	FGFR1	fibroblast growth factor receptor 1	1	2260	NM_023106.2,NM_023105.2,NM_015850.3,NM_001174067.1,NM_001174066.1,NM_001174065.1,NM_001174064.1,NM_001174063.1,NM_023110.2	105990516;105990517;105990515;291327496;291327494;291327492;291327490;291327488;105990521	NP_075594.1,NP_075593.1,NP_056934.2,NP_001167538.1,NP_001167537.1,NP_001167536.1,NP_001167535.1,NP_001167534.1,NP_075598.2	ENSG00000077782	ENST00000326324,ENST00000335922,ENST00000356207,ENST00000397113	ENSP00000327229,ENSP00000337247,ENSP00000348537,ENSP00000380302
PH_hs_0000086	3.74997e-10	9.29353e-22	146.244	282.256	0.162465	0.105123	0.0910227	0.736676	FBN1	fibrillin 1	1	2200	NM_000138.4	281485549	NP_000129.3	ENSG00000166147	ENST00000559133	ENSP00000453958
PH_hs_0000088	1.17323e-25	8.59613e-24	403.972	902.007	0.0961054	0.10012	0.388163	0.124923	RASA1	RAS p21 protein activator (GTPase activating protein) 1	1	5921	NM_022650.2,NM_002890.2	347360923;347360924	NP_072179.1,NP_002881.1	ENSG00000145715	ENST00000456692,ENST00000515800,ENST00000506290	ENSP00000411221,ENSP00000423395,ENSP00000420905
PH_hs_0000089	2.1855e-17	2.49992e-25	260.664	485.149	0.119012	0.0967778	0.0594657	0.789767	GATA1	GATA binding protein 1 (globin transcription factor 1)	1	2623	NM_002049.3	183227689	NP_002040.1	ENSG00000267841|ENSG00000102145	ENST00000599393,ENST00000596219,ENST00000596667|ENST00000447551,ENST00000376665,ENST00000376670	ENSP00000469331,ENSP00000472899,ENSP00000469059|ENSP00000404985,ENSP00000365853,ENSP00000365858
PH_hs_0000090	4.32986e-12	1.00665e-06	76.8829	147.751	0.146473	0.210434	0.115275	0.780356	GHRHR	growth hormone releasing hormone receptor	1	2692	NM_000823.3	297307106	NP_000814.2	ENSG00000106128	ENST00000337750,ENST00000409316,ENST00000409233,ENST00000396227,ENST00000409904,ENST00000326139	ENSP00000338184,ENSP00000386602,ENSP00000386919,ENSP00000379529,ENSP00000387113,ENSP00000320180
PH_hs_0000092	5.84203e-09	5.79312e-10	24.9988	35.0178	0.175307	0.164315	NA	NA	GPR183	G protein-coupled receptor 183	1	1880	NM_004951.4	194473709	NP_004942.1	ENSG00000169508	ENST00000376414	ENSP00000365596
PH_hs_0000093	0.0046248	6.61372e-09	5.00753	40.5543	0.384218	0.17596	NA	NA	TRIM23	tripartite motif containing 23	1	373	NM_001656.3	44955890	NP_001647.1	ENSG00000113595	ENST00000231524	ENSP00000231524
PH_hs_0000094	1.03541e-08	2.86886e-21	75.8663	142.561	0.178381	0.106443	0.125372	0.673396	HBEGF	heparin-binding EGF-like growth factor	1	1839	NM_001945.2	194018480	NP_001936.1	ENSG00000113070	ENST00000230990	ENSP00000230990
PH_hs_0000095	4.80099e-25	4.83154e-32	266.261	2172.73	0.0973692	0.085299	2.32227	1.14825e-18	HNRNPF	heterogeneous nuclear ribonucleoprotein F	1	3185	NM_001098206.1,NM_001098204.1,NM_001098205.1,NM_001098207.1,NM_001098208.1,NM_004966.3	148470405;148470403;148470401;148470399;148470396;148470398	NP_001091676.1,NP_001091674.1,NP_001091675.1,NP_001091677.1,NP_001091678.1,NP_004957.1	ENSG00000169813	ENST00000443950,ENST00000544000,ENST00000337970,ENST00000356053,ENST00000357065	ENSP00000400433,ENSP00000438061,ENSP00000338477,ENSP00000348345,ENSP00000349573
PH_hs_0000096	0.00122676	1.16767e-09	10.0539	37.5303	0.33014	0.167432	NA	NA	SOX2	SRY (sex determining region Y)-box 2	1	6657	NM_003106.3	325651854	NP_003097.1	ENSG00000181449	ENST00000325404	ENSP00000323588
PH_hs_0000097	2.55839e-13	4.8798e-29	201.249	330.898	0.138463	0.0899086	-0.151197	0.531368	HOXC6	homeobox C6	1	3223	NM_153693.3,NM_004503.3	100349242;93141222	NP_710160.1,NP_004494.1	ENSG00000197757	ENST00000243108,ENST00000394331	ENSP00000243108,ENSP00000377864
PH_hs_0000098	1.23069e-18	5.18197e-11	234.989	450.001	0.114497	0.154762	0.0775463	0.776057	BGN	biglycan	1	633	NM_001711.4	268607602	NP_001702.1	ENSG00000269168|ENSG00000182492	ENST00000600208,ENST00000594173|ENST00000370204,ENST00000331595	ENSP00000470012,ENSP00000471199|ENSP00000359223,ENSP00000327336
PH_hs_0000099	0.124619	0.48526	1.52168	9.98254	0.867902	27.0593	NA	NA	CD80	CD80 molecule	1	941	NM_005191.3	113722122	NP_005182.1	ENSG00000121594	ENST00000264246	ENSP00000264246
PH_hs_0000100	2.0307e-05	0.00105342	14.0211	28.706	0.243667	0.32523	NA	NA	IDO1	indoleamine 2,3-dioxygenase 1	1	3620	NM_002164.5	323668304	NP_002155.1	ENSG00000131203	ENST00000253513,ENST00000518237,ENST00000522495	ENSP00000253513,ENSP00000430950,ENSP00000430505
PH_hs_0000101	2.89051e-09	9.70236e-07	66.2548	109.017	0.171734	0.210105	-0.184364	0.630398	IL13	interleukin 13	1	3596	NM_002188.2	26787977	NP_002179.2	ENSG00000169194	ENST00000304506	ENSP00000304915
PH_hs_0000102	0.183157	3.62433e-05	4.00603	12.4951	1.10693	0.252018	NA	NA	CXCR2	chemokine (C-X-C motif) receptor 2	1	3579	NM_001168298.1,NM_001557.3	269973858;269973857	NP_001161770.1,NP_001548.1	ENSG00000180871	ENST00000318507	ENSP00000319635
PH_hs_0000103	3.2143e-29	4.16012e-24	6520.32	7059.07	0.089609	0.099406	-0.274637	0.198367	FKBP4	FK506 binding protein 4, 59kDa	1	2288	NM_002014.3	206725538	NP_002005.1	ENSG00000004478	ENST00000001008	ENSP00000001008
PH_hs_0000104	1.67671e-07	2.56867e-14	20.5115	74.9705	0.195986	0.132831	NA	NA	IFNG	interferon, gamma	1	3458	NM_000619.2	56786137	NP_000610.2	ENSG00000111537	ENST00000229135	ENSP00000229135
PH_hs_0000105	1.49215e-13	5.34961e-29	114.808	246.035	0.137078	0.0899749	0.254845	0.27571	RBP3	retinol binding protein 3, interstitial	1	5949	NM_002900.2	73622265	NP_002891.1	ENSG00000265203|ENSG00000107618	ENST00000584701|ENST00000224600	ENSP00000463151|ENSP00000224600
PH_hs_0000106	2.23753e-15	1.36488e-32	256.183	312.512	0.127537	0.0845305	-0.578928	0.0258129	MAPK3	mitogen-activated protein kinase 3	1	5595	NM_001109891.1,NM_001040056.1,NM_002746.2	158138506;91718896;91718898	NP_001103361.1,NP_001035145.1,NP_002737.2	ENSG00000102882	ENST00000403394,ENST00000322266,ENST00000490298,ENST00000484663,ENST00000466521,ENST00000263025	ENSP00000384895,ENSP00000327293,ENSP00000432479,ENSP00000432742,ENSP00000433746,ENSP00000263025
PH_hs_0000107	8.64598e-12	6.24941e-09	486.594	1289.35	0.14865	0.175661	0.670354	0.110935	CLC	Charcot-Leyden crystal protein	1	1178	NM_001828.5	357588508	NP_001819.2	ENSG00000105205	ENST00000221804	ENSP00000221804
PH_hs_0000108	0.328994	0.233385	0.48133	3.02405	2.2589	1.37411	NA	NA	FCER1A	Fc fragment of IgE, high affinity I, receptor for; alpha polypeptide	1	2205	NM_002001.3	345110626	NP_001992.1	ENSG00000179639	ENST00000368115	ENSP00000357097
PH_hs_0000109	1.48715e-16	3.05424e-16	152.788	277.479	0.122334	0.123653	-0.0157127	0.946156	DMPK	dystrophia myotonica-protein kinase	1	1760	NM_001081563.1,NM_001081562.1,NM_001081560.1,NM_004409.3	126091094;126091039;126131092;126131094	NP_001075032.1,NP_001075031.1,NP_001075029.1,NP_004400.4	ENSG00000104936	ENST00000447742,ENST00000343373,ENST00000600757,ENST00000588522,ENST00000291270	ENSP00000413417,ENSP00000345997,ENSP00000472965,ENSP00000468013,ENSP00000291270
PH_hs_0000110	0.0202506	0.301287	3.48585	16.0081	0.488138	1.92048	NA	NA	previous version conserved probe	NA	7	NA	NA	NA	NA	NA	NA	NA
PH_hs_0000111	1.62882e-16	6.87975e-20	2140.71	3024.31	0.122498	0.110446	-0.0226842	0.923094	NF2	neurofibromin 2 (merlin)	1	4771	NM_181833.2,NM_181832.2,NM_181830.2,NM_181829.2,NM_181828.2,NM_016418.5,NM_000268.3	163644290;163644289;163644288;163644287;163644286;163644285;163644284	NP_861971.1,NP_861970.1,NP_861968.1,NP_861967.1,NP_861966.1,NP_057502.2,NP_000259.1	ENSG00000186575	ENST00000347330,ENST00000413209,ENST00000361452,ENST00000338641	ENSP00000335160,ENSP00000409921,ENSP00000354897,ENSP00000344666
PH_hs_0000112	3.95683e-06	2.4608e-28	34.6879	275.072	0.223839	0.0910983	NA	NA	AGL	amylo-alpha-1, 6-glucosidase, 4-alpha-glucanotransferase	1	178	NM_000644.2,NM_000643.2,NM_000646.2,NM_000645.2,NM_000642.2,NM_000028.2	116734856;116734850;116734852;116734848;116734859;116734846	NP_000635.2,NP_000634.2,NP_000637.2,NP_000636.2,NP_000633.2,NP_000019.2	ENSG00000162688	ENST00000370161,ENST00000361522,ENST00000361302,ENST00000294724,ENST00000370163,ENST00000370165,ENST00000361915	ENSP00000359180,ENSP00000354635,ENSP00000354971,ENSP00000294724,ENSP00000359182,ENSP00000359184,ENSP00000355106
PH_hs_0000113	1.75696e-06	1.95679e-08	16.5054	43.4432	0.215599	0.181993	NA	NA	HLA-DPA1	major histocompatibility complex, class II, DP alpha 1	1	3113	NM_001242525.1,NM_001242524.1,NM_033554.3	335883186;335883184;335883183	NP_001229454.1,NP_001229453.1,NP_291032.2	ENSG00000228163|ENSG00000229685|ENSG00000235844|ENSG00000236177|ENSG00000224103|ENSG00000206291|ENSG00000168384|ENSG00000231389	ENST00000550806,ENST00000422504|ENST00000549300,ENST00000454805|ENST00000551196,ENST00000443117|ENST00000550456,ENST00000515317|ENST00000415247|ENST00000551933,ENST00000383224|ENST00000552158,ENST00000374808|ENST00000428995,ENST00000419277	ENSP00000449242,ENSP00000406250|ENSP00000449627,ENSP00000397139|ENSP00000448034,ENSP00000397587|ENSP00000446736,ENSP00000427429|ENSP00000405838|ENSP00000448097,ENSP00000372711|ENSP00000447713,ENSP00000363941|ENSP00000402872,ENSP00000393566
PH_hs_0000114	9.3826e-26	4.62491e-23	763.341	1166.94	0.0959094	0.101835	-0.0586653	0.778547	ARID5A	AT rich interactive domain 5A (MRF1-like)	1	10865	NM_212481.1	47078223	NP_997646.1	ENSG00000196843	ENST00000454558,ENST00000412735,ENST00000357485	ENSP00000400785,ENSP00000397286,ENSP00000350078
PH_hs_0000115	3.88616e-16	6.64625e-25	9276.69	18282.4	0.124104	0.0976681	0.647517	0.0117214	SSBP1	single-stranded DNA binding protein 1, mitochondrial	1	6742	NM_001256513.1,NM_001256512.1,NM_001256511.1,NM_003143.2,NM_001256510.1,NR_046269.1	374671788;374671786;374671784;374671777;374671774;374671779	NP_001243442.1,NP_001243441.1,NP_001243440.1,NP_003134.1,NP_001243439.1,-	ENSG00000262771|ENSG00000106028	ENST00000576834,ENST00000574199,ENST00000570667|ENST00000481508,ENST00000484178,ENST00000265304	ENSP00000459208,ENSP00000461884,ENSP00000460028|ENSP00000419665,ENSP00000419388,ENSP00000265304
PH_hs_0000116	1.73148e-08	1.59569e-06	28.5235	132.669	0.181282	0.21468	NA	NA	CRYM	crystallin, mu	1	1428	NM_001888.3,NM_001014444.2	291219937;291219936	NP_001879.1,NP_001014444.1	ENSG00000103316	ENST00000415987,ENST00000396023,ENST00000543948,ENST00000219599	ENSP00000390928,ENSP00000379341,ENSP00000440227,ENSP00000219599
PH_hs_0000117	0.0569917	0.000883998	2.00301	8.98204	0.632695	0.319829	NA	NA	MX2	myxovirus (influenza virus) resistance 2 (mouse)	1	4600	NM_002463.1	11342663	NP_002454.1	ENSG00000183486	ENST00000330714	ENSP00000333657
PH_hs_0000118	0.139869	0.0147272	3.96718	6.53709	0.925149	0.459274	NA	NA	MYBPH	myosin binding protein H	1	4608	NM_004997.2	55956913	NP_004988.2	ENSG00000133055	ENST00000255416	ENSP00000255416
PH_hs_0000119	4.19791e-08	0.272426	21.9943	49.5364	0.186623	1.65155	NA	NA	PRTN3	proteinase 3	1	5657	NM_002777.3	71361687	NP_002768.3	ENSG00000196415	ENST00000234347	ENSP00000234347
PH_hs_0000121	0.00457264	0.000166862	5.48886	12.4951	0.383645	0.278737	NA	NA	TACR3	tachykinin receptor 3	1	6870	NM_001059.2	300116289	NP_001050.1	NA	NA	NA
PH_hs_0000122	9.01394e-09	3.23968e-16	256.602	258.935	0.177622	0.123763	-0.914836	0.0229139	IL32	interleukin 32	1	9235	NM_001012636.1,NM_001012635.1,NM_001012634.1,NM_001012633.1,NM_001012632.1,NM_001012718.1,NM_001012631.1,NM_004221.4	61658639;61658637;61658635;61658633;61658631;61658641;61639465;61639470	NP_001012654.1,NP_001012653.1,NP_001012652.1,NP_001012651.1,NP_001012650.1,NP_001012736.1,NP_001012649.1,NP_004212.4	ENSG00000008517	ENST00000382213,ENST00000549213,ENST00000548652,ENST00000396890,ENST00000008180,ENST00000533097,ENST00000444393,ENST00000530890,ENST00000528163,ENST00000525643,ENST00000551122,ENST00000440815,ENST00000526464,ENST00000396887,ENST00000534507,ENST00000325568	ENSP00000371648,ENSP00000447812,ENSP00000446624,ENSP00000380099,ENSP00000008180,ENSP00000432917,ENSP00000411958,ENSP00000433747,ENSP00000432850,ENSP00000432218,ENSP00000447496,ENSP00000405063,ENSP00000450364,ENSP00000380096,ENSP00000431775,ENSP00000324742
PH_hs_0000123	2.09819e-20	3.11497e-19	352.725	518.781	0.108898	0.112513	-0.257391	0.222199	NCF2	neutrophil cytosolic factor 2	1	4688	NM_001190789.1,NM_001190794.1,NM_001127651.2,NM_000433.3	299829278;299829293;299829277;189083740	NP_001177718.1,NP_001177723.1,NP_001121123.1,NP_000424.2	ENSG00000116701	ENST00000418089,ENST00000413720,ENST00000367535,ENST00000367536	ENSP00000407217,ENSP00000399294,ENSP00000356505,ENSP00000356506
PH_hs_0000124	0.010734	7.81557e-05	6.04789	16.5422	0.434849	0.264493	NA	NA	SLC10A1	solute carrier family 10 (sodium/bile acid cotransporter family), member 1	1	6554	NM_003049.3	225579056	NP_003040.1	ENSG00000100652	ENST00000216540	ENSP00000216540
PH_hs_0000126	0.16295	0.227867	1.96417	2.00101	1.01791	1.34068	NA	NA	ENDOU	endonuclease, polyU-specific	1	8909	NM_001172439.1,NM_001172440.1,NM_006025.3	289063432;289063434;289063431	NP_001165910.1,NP_001165911.1,NP_006016.1	ENSG00000111405	ENST00000422538,ENST00000229003	ENSP00000397679,ENSP00000229003
PH_hs_0000128	0.00786893	2.66691e-05	5.52771	21.0557	0.414089	0.247494	NA	NA	PROZ	protein Z, vitamin K-dependent plasma glycoprotein	1	8858	NM_003891.2,NM_001256134.1	371502107;371502105	NP_003882.1,NP_001243063.1	ENSG00000126231	ENST00000342783,ENST00000375547	ENSP00000344458,ENSP00000364697
PH_hs_0000129	0.000163878	5.22425e-10	21.1482	83.3058	0.278372	0.16387	NA	NA	C4BPA	complement component 4 binding protein, alpha	1	722	NM_000715.3	62912459	NP_000706.1	ENSG00000123838	ENST00000367070	ENSP00000356037
PH_hs_0000130	0.0589297	0.0708377	2.52319	9.47102	0.639459	0.680466	NA	NA	PTH1R	parathyroid hormone 1 receptor	1	5745	NM_001184744.1,NM_000316.2	296080760;39995096	NP_001171673.1,NP_000307.1	ENSG00000160801	ENST00000430002,ENST00000422115,ENST00000428220,ENST00000313049,ENST00000427125,ENST00000418619,ENST00000449590	ENSP00000413774,ENSP00000396176,ENSP00000389811,ENSP00000321999,ENSP00000400977,ENSP00000411424,ENSP00000402723
PH_hs_0000131	1.90696e-26	1.21791e-30	2191.8	4742.35	0.0945457	0.0873596	0.618541	0.00299978	PDHA1	pyruvate dehydrogenase (lipoamide) alpha 1	1	5160	NM_001173456.1,NM_000284.3,NM_001173455.1,NM_001173454.1	291084756;291084749;291084743;291084741	NP_001166927.1,NP_000275.1,NP_001166926.1,NP_001166925.1	ENSG00000131828	ENST00000379804	ENSP00000369132
PH_hs_0000132	4.79401e-05	1.26313e-05	46.8766	90.6022	0.256358	0.237392	NA	NA	RRAD	Ras-related associated with diabetes	1	6236	NM_001128850.1,NM_004165.2	192807326;192807325	NP_001122322.1,NP_004156.1	ENSG00000166592	ENST00000420652,ENST00000299759	ENSP00000388744,ENSP00000299759
PH_hs_0000133	3.68257e-17	1.44663e-29	240.392	327.587	0.119889	0.0890444	-0.422241	0.0831038	previous version conserved probe	NA	7	NA	NA	NA	NA	NA	NA	NA
PH_hs_0000134	0.144463	0.000940412	9.76682	64.0483	0.94297	0.321706	NA	NA	ROS1	c-ros oncogene 1 , receptor tyrosine kinase	1	6098	NM_002944.2	19924164	NP_002935.2	ENSG00000047936	ENST00000368507,ENST00000368508	ENSP00000357493,ENSP00000357494
PH_hs_0000135	1.00944e-16	5.6994e-17	142.773	492.414	0.12164	0.120639	0.943714	6.87692e-05	TRIM21	tripartite motif containing 21	1	6737	NM_003141.3	56549143	NP_003132.2	ENSG00000132109	ENST00000543625,ENST00000254436,ENST00000533692	ENSP00000444045,ENSP00000254436,ENSP00000434053
PH_hs_0000136	0.000153002	5.13725e-08	43.1813	123.957	0.276996	0.187906	NA	NA	KITLG	KIT ligand	1	4254	NM_003994.5,NM_000899.4	299782567;299782568	NP_003985.2,NP_000890.1	ENSG00000049130	ENST00000347404,ENST00000228280	ENSP00000054216,ENSP00000228280
PH_hs_0000137	3.64771e-09	2.9093e-29	503.374	694.397	0.172891	0.0895379	-0.283725	0.359333	CYTH1	cytohesin 1	1	9267	NM_017456.2,NM_004762.2	110349762;110349757	NP_059430.2,NP_004753.1	ENSG00000108669	ENST00000361101,ENST00000589296,ENST00000446868,ENST00000591455,ENST00000589297,ENST00000585509	ENSP00000354398,ENSP00000465252,ENSP00000389095,ENSP00000465665,ENSP00000466512,ENSP00000465940
PH_hs_0000138	0.125113	0.0455787	1.52168	2.00101	0.869717	0.591953	NA	NA	GZMB	granzyme B (granzyme 2, cytotoxic T-lymphocyte-associated serine esterase 1)	1	3002	NM_004131.4	221625527	NP_004122.2	ENSG00000100453	ENST00000382540,ENST00000382542,ENST00000526004,ENST00000530830,ENST00000554242,ENST00000532263,ENST00000216341,ENST00000415355	ENSP00000371980,ENSP00000371982,ENSP00000434213,ENSP00000435084,ENSP00000450535,ENSP00000432074,ENSP00000216341,ENSP00000387385
PH_hs_0000140	0.00772716	0.000112206	5.52771	11.9836	0.412958	0.271016	NA	NA	SFTPC	surfactant protein C	1	6440	NM_003018.3,NM_001172357.1,NM_001172410.1	149999607;288915542;288915520	NP_003009.2,NP_001165828.1,NP_001165881.1	ENSG00000168484	ENST00000524255,ENST00000520605,ENST00000521315,ENST00000318561	ENSP00000429552,ENSP00000430266,ENSP00000430410,ENSP00000316152
PH_hs_0000141	0.000754685	0.246859	15.6205	29.4586	0.315172	1.46112	NA	NA	SPRR1B	small proline-rich protein 1B	1	6699	NM_003125.2	83582814	NP_003116.2	ENSG00000169469	ENST00000307098	ENSP00000306461
PH_hs_0000142	1.21452e-10	2.34386e-05	144.683	328.862	0.157942	0.24566	0.282711	0.515736	TACR1	tachykinin receptor 1	1	6869	NM_001058.3	205277346	NP_001049.1	ENSG00000115353	ENST00000305249	ENSP00000303522
PH_hs_0000143	2.0802e-28	2.71925e-29	687.25	1649.2	0.0909725	0.0894899	0.611041	0.00236158	DNAJC10	DnaJ (Hsp40) homolog, subfamily C, member 10	1	54431	NM_001271581.1,NM_018981.2,NR_073367.1,NR_073366.1,NR_073365.1	409971396;409971395;409971441;409971440;409971439	NP_001258510.1,NP_061854.1,-	NA	NA	NA
PH_hs_0000144	1.78472e-08	3.57979e-20	62.4194	508.197	0.181458	0.109586	2.22435	2.62926e-13	TBP	TATA box binding protein	1	6908	NM_001172085.1,NM_003194.4	285026519;285026518	NP_001165556.1,NP_003185.1	ENSG00000112592	ENST00000540980,ENST00000392092,ENST00000446829,ENST00000230354	ENSP00000442132,ENSP00000375942,ENSP00000404905,ENSP00000230354
PH_hs_0000145	1.0136e-31	8.96017e-26	529.292	740.646	0.0857592	0.0958691	-0.286525	0.113209	LTBR	lymphotoxin beta receptor (TNFR superfamily, member 3)	1	4055	NM_001270987.1,NM_002342.2	402534564;402534563	NP_001257916.1,NP_002333.1	ENSG00000111321	ENST00000541102,ENST00000228918,ENST00000539925	ENSP00000438605,ENSP00000228918,ENSP00000440875
PH_hs_0000146	0.000223617	4.27196e-14	61.0767	119.324	0.284858	0.134018	-0.100649	0.762259	NR4A1	nuclear receptor subfamily 4, group A, member 1	1	3164	NM_001202233.1,NM_173157.2,NM_002135.4	320202955;320202954;320202953	NP_001189162.1,NP_775180.1,NP_002126.2	ENSG00000123358	ENST00000394825,ENST00000243050,ENST00000360284,ENST00000550582,ENST00000394824,ENST00000550082,ENST00000545748	ENSP00000378302,ENSP00000243050,ENSP00000353427,ENSP00000455767,ENSP00000378301,ENSP00000449539,ENSP00000440864
PH_hs_0000148	1.30095e-10	2.66919e-11	57.932	78.1072	0.158207	0.152412	NA	NA	WT1	Wilms tumor 1	1	7490	NM_001198552.1,NM_000378.4,NM_001198551.1,NM_024426.4,NM_024424.3	309951098;309951094;309951096;309951095;309951093	NP_001185481.1,NP_000369.3,NP_001185480.1,NP_077744.3,NP_077742.2	ENSG00000184937	ENST00000452863,ENST00000530998,ENST00000332351,ENST00000379077,ENST00000379079	ENSP00000415516,ENSP00000435307,ENSP00000331327,ENSP00000368368,ENSP00000368370
PH_hs_0000149	0.00442797	0.20278	7.45303	19.5662	0.382034	1.20231	NA	NA	ZKSCAN7	zinc finger with KRAB and SCAN domains 7	1	55888	NM_018651.2	47716686	NP_061121.2	ENSG00000196345	ENST00000273320,ENST00000426540	ENSP00000273320,ENSP00000395524
PH_hs_0000150	0.00476148	0.340389	5.00753	9.47102	0.3857	2.43071	NA	NA	LMO1	LIM domain only 1 (rhombotin 1)	1	4004	NM_002315.2,NR_073006.1	394025673;394025676	NP_002306.1,-	ENSG00000166407	ENST00000335790	ENSP00000338207
PH_hs_0000151	1.25098e-05	0.000475854	17.5458	27.5252	0.237269	0.302624	NA	NA	OVGP1	oviductal glycoprotein 1, 120kDa	1	5016	NM_002557.3	58386719	NP_002548.3	ENSG00000085465	ENST00000369732	ENSP00000358747
PH_hs_0000152	0.193041	0.00423208	1.00151	8.02659	1.15374	0.379799	NA	NA	HLA-DMB	major histocompatibility complex, class II, DM beta	1	3109	NM_002118.4	301129274	NP_002109.2	ENSG00000239329|ENSG00000226264|ENSG00000242092|ENSG00000241296|ENSG00000234154|ENSG00000241674|ENSG00000242386|ENSG00000242574	ENST00000550052,ENST00000549556,ENST00000428420,ENST00000452407,ENST00000413038,ENST00000421456|ENST00000547478,ENST00000548290,ENST00000440078,ENST00000447454,ENST00000448798,ENST00000437583|ENST00000548611,ENST00000552299,ENST00000395312,ENST00000413617,ENST00000451921,ENST00000437382|ENST00000412948,ENST00000439344,ENST00000424874,ENST00000440269|ENST00000424822,ENST00000418759,ENST00000441177…	ENSP00000450287,ENSP00000446912,ENSP00000393646,ENSP00000399130,ENSP00000410077,ENSP00000410609|ENSP00000448541,ENSP00000446674,ENSP00000411321,ENSP00000396075,ENSP00000398332,ENSP00000405746|ENSP00000448875,ENSP00000449810,ENSP00000378723,ENSP00000394789,ENSP00000399759,ENSP00000391352|ENSP00000413471,ENSP00000413062,ENSP00000394737,ENSP00000406776|ENSP00000414817,ENSP00000394997,ENSP00000393285…
PH_hs_0000153	0.00128723	2.77932e-07	8.53223	18.4981	0.331735	0.199762	NA	NA	THPO	thrombopoietin	1	7066	NM_001177598.1,NM_001177597.1,NM_000460.2	294862251;294862249;40805871	NP_001171069.1,NP_001171068.1,NP_000451.1	ENSG00000090534	ENST00000421442,ENST00000445696,ENST00000204615	ENSP00000411704,ENSP00000410763,ENSP00000204615
PH_hs_0000154	0.551675	0.5	-0.520177	0	-7.69862	#NUM!	NA	NA	SLC4A3	solute carrier family 4, anion exchanger, member 3	1	6508	NM_201574.2,NM_005070.3,NR_048551.1	157671952;157671950;386869267	NP_963868.2,NP_005061.2,-	ENSG00000114923	ENST00000373762,ENST00000317151,ENST00000425141,ENST00000273063,ENST00000373760,ENST00000358055	ENSP00000362867,ENSP00000314006,ENSP00000396863,ENSP00000273063,ENSP00000362865,ENSP00000350756
PH_hs_0000155	7.72264e-08	1.63145e-18	91.1911	220.623	0.190579	0.114917	0.399587	0.348275	TAF1	TAF1 RNA polymerase II, TATA box binding protein (TBP)-associated factor, 250kDa	1	6872	NM_138923.2,NM_004606.3	187761328;187761327	NP_620278.1,NP_004597.2	NA	NA	NA
PH_hs_0000156	0.000153059	3.19299e-05	12.4606	36.665	0.277003	0.25012	NA	NA	DUSP2	dual specificity phosphatase 2	1	1844	NM_004418.3	187608704	NP_004409.1	ENSG00000158050	ENST00000288943	ENSP00000288943
PH_hs_0000157	3.18836e-23	0.00012327	387.102	859.629	0.101448	0.27279	0.465892	0.269628	PPWD1	peptidylprolyl isomerase domain and WD repeat containing 1	1	23398	NM_015342.3,NR_046350.1,NR_046349.1,NR_046348.1	376319216;376319213;376319211;376319210	NP_056157.1,-	ENSG00000113593	ENST00000538977,ENST00000535264,ENST00000511908,ENST00000510930,ENST00000261308	ENSP00000444496,ENSP00000442371,ENSP00000425390,ENSP00000423486,ENSP00000261308
PH_hs_0000159	0.000294336	0.335471	14.5801	45.4893	0.29097	2.35374	NA	NA	GRIN2B	glutamate receptor, ionotropic, N-methyl D-aspartate 2B	1	2904	NM_000834.3	167003330	NP_000825.2	ENSG00000150086	ENST00000279593	ENSP00000279593
PH_hs_0000160	9.12921e-05	4.80642e-20	87.962	162.616	0.267239	0.109972	0.169202	0.712147	ALOX12	arachidonate 12-lipoxygenase	1	239	NM_000697.2	154426291	NP_000688.2	ENSG00000108839	ENST00000251535	ENSP00000251535
PH_hs_0000161	2.53428e-21	0.302499	110.973	224.467	0.106295	1.93339	0.22245	0.303377	ACP5	acid phosphatase 5, tartrate resistant	1	54	NM_001111036.1,NM_001111035.1,NM_001111034.1,NM_001611.3	161377454;161377452;161377450;161377449	NP_001104506.1,NP_001104505.1,NP_001104504.1,NP_001602.1	ENSG00000102575	ENST00000590832,ENST00000433365,ENST00000592828,ENST00000412435,ENST00000218758	ENSP00000465127,ENSP00000413456,ENSP00000468767,ENSP00000392374,ENSP00000218758
PH_hs_0000163	1.43397e-07	0.118403	71.2235	171.154	0.194859	0.845303	0.440149	0.141777	ANPEP	alanyl (membrane) aminopeptidase	1	290	NM_001150.2	157266299	NP_001141.2	ENSG00000166825	ENST00000300060	ENSP00000300060
PH_hs_0000165	2.25673e-13	2.38761e-26	106.276	209.949	0.138137	0.0947346	0.146828	0.548567	APOH	apolipoprotein H (beta-2-glycoprotein I)	1	350	NM_000042.2	153266840	NP_000033.2	ENSG00000091583	ENST00000581797,ENST00000585162,ENST00000205948	ENSP00000463553,ENSP00000462260,ENSP00000205948
PH_hs_0000166	0.426369	3.70273e-05	4.96869	13.4956	5.38715	0.252342	NA	NA	ASGR2	asialoglycoprotein receptor 2	1	433	NM_080914.2,NM_001201352.1,NM_080913.3,NM_080912.3,NM_001181.4	319655554;319655552;319655551;319655549;319655550	NP_550436.1,NP_001188281.1,NP_550435.1,NP_550434.1,NP_001172.1	ENSG00000161944	ENST00000380952,ENST00000446679,ENST00000574106,ENST00000254850,ENST00000355035	ENSP00000370339,ENSP00000405844,ENSP00000458972,ENSP00000254850,ENSP00000347140
PH_hs_0000167	0.0001415	1.29772e-06	12.4994	30.5718	0.275453	0.212744	NA	NA	GCK	glucokinase (hexokinase 4)	1	2645	NM_033508.1,NM_033507.1,NM_000162.3	15967160;15967158;167621407	NP_277043.1,NP_277042.1,NP_000153.1	ENSG00000106633	ENST00000345378,ENST00000395796,ENST00000403799,ENST00000336642	ENSP00000223366,ENSP00000379142,ENSP00000384247,ENSP00000338009
PH_hs_0000168	1.21499e-16	2.45999e-28	672.33	1124.66	0.121971	0.091098	0.0539982	0.799059	BMP1	bone morphogenetic protein 1	1	649	NR_033403.1,NM_006129.4	291463263;291463261	-,NP_006120.1	ENSG00000168487	ENST00000354870,ENST00000520970,ENST00000306385	ENSP00000346941,ENSP00000428332,ENSP00000305714
PH_hs_0000169	1.42357e-30	4.95339e-29	1013.98	1217.64	0.087463	0.0899193	-0.361144	0.0608707	POLR3D	polymerase (RNA) III (DNA directed) polypeptide D, 44kDa	1	661	NM_001722.2	55769551	NP_001713.2	ENSG00000168495	ENST00000397802,ENST00000306433	ENSP00000380904,ENSP00000303088
PH_hs_0000170	1.1503e-05	1.02692e-10	17.5458	55.4268	0.23621	0.1573	NA	NA	C6	complement component 6	1	729	NM_000065.3,NM_001115131.2	414144891;414144890	NP_000056.2,NP_001108603.2	ENSG00000039537	ENST00000263413,ENST00000337836	ENSP00000263413,ENSP00000338861
PH_hs_0000171	0.11772	1.04374e-15	8.12859	84.5541	0.842843	0.126008	NA	NA	C8G	complement component 8, gamma polypeptide	1	733	NM_000606.2	166197659	NP_000597.2	ENSG00000176919	ENST00000224181,ENST00000371634	ENSP00000224181,ENSP00000360697
PH_hs_0000172	3.43163e-06	2.00323e-08	15.9853	39.0648	0.222327	0.182131	NA	NA	ACTA1	actin, alpha 1, skeletal muscle	1	58	NM_001100.3	47078293	NP_001091.1	ENSG00000143632	ENST00000366683,ENST00000366682,ENST00000308794,ENST00000366684	ENSP00000355644,ENSP00000355643,ENSP00000312351,ENSP00000355645
PH_hs_0000174	0.373396	0.408089	0.559023	3.02405	3.09719	4.30174	NA	NA	CACNA1S	calcium channel, voltage-dependent, L type, alpha 1S subunit	1	779	NM_000069.2	110349766	NP_000060.2	ENSG00000081248	ENST00000362061,ENST00000367338	ENSP00000355192,ENSP00000356307
PH_hs_0000175	0.117749	1.29285e-17	13.229	82.9971	0.842948	0.118149	NA	NA	SERPINA6	serpin peptidase inhibitor, clade A (alpha-1 antiproteinase, antitrypsin), member 6	1	866	NM_001756.3	73858563	NP_001747.2	ENSG00000170099	ENST00000341584,ENST00000555056	ENSP00000342850,ENSP00000451045
PH_hs_0000176	0.000179507	0.00339915	10.0151	22.1463	0.280229	0.369472	NA	NA	CD1A	CD1a molecule	1	909	NM_001763.2	110618223	NP_001754.2	ENSG00000158477	ENST00000289429	ENSP00000289429
PH_hs_0000177	0.000490106	6.91733e-06	18.1437	56.2087	0.303385	0.230072	NA	NA	CD1C	CD1c molecule	1	911	NM_001765.2	110618226	NP_001756.2	ENSG00000158481	ENST00000443761,ENST00000368170	ENSP00000408755,ENSP00000357152
PH_hs_0000178	2.76745e-13	9.05901e-24	68.1025	134.489	0.138668	0.100172	0.195398	0.432992	TNFRSF8	tumor necrosis factor receptor superfamily, member 8	1	943	NM_152942.2,NM_001243.3	68348712;68348710	NP_694421.1,NP_001234.2	ENSG00000120949	ENST00000413146,ENST00000263932	ENSP00000398337,ENSP00000263932
PH_hs_0000179	2.34345e-19	1.46161e-25	334.743	374.746	0.112115	0.0962993	-0.67463	0.00438818	F12	coagulation factor XII (Hageman factor)	1	2161	NM_000505.3	145275212	NP_000496.2	ENSG00000131187	ENST00000253496	ENSP00000253496
PH_hs_0000181	0.476032	4.02461e-08	5.97019	26.4796	16.6348	0.186358	NA	NA	F9	coagulation factor IX	1	2158	NM_000133.3	183979970	NP_000124.1	ENSG00000101981	ENST00000218099	ENSP00000218099
PH_hs_0000182	0.025566	0.408336	12.4994	30.0378	0.512723	4.31356	NA	NA	CLPS	colipase, pancreatic	1	1208	NM_001252598.1,NM_001252597.1,NM_001832.3	357588515;357588513;357588512	NP_001239527.1,NP_001239526.1,NP_001823.1	ENSG00000137392	ENST00000259938	ENSP00000259938
PH_hs_0000185	1.04783e-07	3.92152e-08	28.5624	43.0894	0.192654	0.186195	NA	NA	EGR2	early growth response 2	1	1959	NM_001136179.1,NM_001136178.1,NM_001136177.1,NM_000399.3	209969756;209969754;209969752;209969751	NP_001129651.1,NP_001129650.1,NP_001129649.1,NP_000390.2	ENSG00000122877	ENST00000411732,ENST00000439032,ENST00000242480	ENSP00000387634,ENSP00000402040,ENSP00000242480
PH_hs_0000186	8.00035e-07	1.44099e-07	50.8049	69.0801	0.208407	0.194894	NA	NA	EDN2	endothelin 2	1	1907	NM_001956.3	208973218	NP_001947.1	ENSG00000127129	ENST00000372587	ENSP00000361668
PH_hs_0000187	0.0497631	7.97461e-05	15.0614	25.1028	0.607108	0.264844	NA	NA	EDN3	endothelin 3	1	1908	NM_207034.1,NM_207033.1,NM_207032.1,NM_000114.2	46370063;46370061;46370059;46370058	NP_996917.1,NP_996916.1,NP_996915.1,NP_000105.1	ENSG00000124205	ENST00000371028,ENST00000395654,ENST00000311585,ENST00000337938	ENSP00000360067,ENSP00000379015,ENSP00000311854,ENSP00000337128
PH_hs_0000188	3.25508e-09	1.34852e-11	38.4221	82.9069	0.172322	0.1501	NA	NA	FCER2	Fc fragment of IgE, low affinity II, receptor for (CD23)	1	2208	NM_001207019.2,NM_001220500.1,NM_002002.4	334085204;334085202;221136804	NP_001193948.2,NP_001207429.1,NP_001993.2	ENSG00000104921	ENST00000360067,ENST00000597921,ENST00000346664	ENSP00000353178,ENSP00000471974,ENSP00000264072
PH_hs_0000190	0.00252893	6.71274e-07	64.0272	119.466	0.356719	0.206896	-0.386835	0.269758	FGR	Gardner-Rasheed feline sarcoma viral (v-fgr) oncogene homolog	1	2268	NM_001042747.1,NM_001042729.1,NM_005248.2	112382243;112382240;112382242	NP_001036212.1,NP_001036194.1,NP_005239.1	ENSG00000000938	ENST00000399173,ENST00000545953,ENST00000374004,ENST00000374005	ENSP00000382126,ENSP00000445302,ENSP00000363116,ENSP00000363117
PH_hs_0000191	0.000187939	2.06866e-09	15.5816	39.9527	0.281178	0.170108	NA	NA	FMO1	flavin containing monooxygenase 1	1	2326	NM_002021.1	4503754	NP_002012.1	ENSG00000010932	ENST00000354841,ENST00000367750	ENSP00000346901,ENSP00000356724
PH_hs_0000192	0.293395	0.00224371	2.04186	6.49203	1.83995	0.351903	NA	NA	FSHR	follicle stimulating hormone receptor	1	2492	NM_181446.2,NM_000145.3	291575176;291575175	NP_852111.2,NP_000136.2	ENSG00000170820	ENST00000346173,ENST00000304421,ENST00000406846	ENSP00000333908,ENSP00000306780,ENSP00000384708
PH_hs_0000193	1.06856e-12	1.47772e-17	50.0365	89.4666	0.142344	0.118367	NA	NA	F11	coagulation factor XI	1	2160	NM_000128.3	116805318	NP_000119.1	ENSG00000088926	ENST00000264692,ENST00000264691,ENST00000403665	ENSP00000264692,ENSP00000264691,ENSP00000384957
PH_hs_0000195	6.82592e-29	4.02719e-38	1187.05	1239.2	0.0901515	0.0777903	-0.547647	0.00624183	GAA	glucosidase, alpha; acid	1	2548	NM_001079804.1,NM_001079803.1,NM_000152.3	119393894;119393892;119393890	NP_001073272.1,NP_001073271.1,NP_000143.2	ENSG00000171298	ENST00000302262,ENST00000390015	ENSP00000305692,ENSP00000374665
PH_hs_0000196	0.063733	0.491196	5.08523	16.9861	0.656094	45.308	NA	NA	GIP	gastric inhibitory polypeptide	1	2695	NM_004123.2	62243447	NP_004114.1	ENSG00000159224	ENST00000357424	ENSP00000350005
PH_hs_0000197	0.342576	0.0303936	0.520177	5.46899	2.46644	0.533322	NA	NA	GP1BA	glycoprotein Ib (platelet), alpha polypeptide	1	2811	NM_000173.5	291190771	NP_000164.5	ENSG00000185245	ENST00000329125	ENSP00000329380
PH_hs_0000198	0.00536111	0.0296173	5.00753	13.1192	0.391907	0.530097	NA	NA	SERPIND1	serpin peptidase inhibitor, clade D (heparin cofactor), member 1	1	3053	NM_000185.3	73858565	NP_000176.2	ENSG00000099937	ENST00000215727	ENSP00000215727
PH_hs_0000199	4.61579e-12	1.62566e-32	299.94	483.885	0.146671	0.0846356	-0.129763	0.58984	RARG	retinoic acid receptor, gamma	1	5916	NM_001243732.1,NM_001243731.1,NM_001243730.1,NM_001042728.2,NM_000966.5	344030239;344030236;344030234;344030232;344030233	NP_001230661.1,NP_001230660.1,NP_001230659.1,NP_001036193.1,NP_000957.1	ENSG00000172819	ENST00000394426,ENST00000425354	ENSP00000377947,ENSP00000388510
PH_hs_0000200	1.55283e-09	9.44196e-18	56.3326	139.627	0.16875	0.117641	NA	NA	HRG	histidine-rich glycoprotein	1	3273	NM_000412.2	13518024	NP_000403.1	ENSG00000113905	ENST00000232003	ENSP00000232003
PH_hs_0000201	7.1242e-06	3.52871e-08	16.0241	34.5513	0.230415	0.185539	NA	NA	SDC2	syndecan 2	1	6383	NM_002998.3	55925658	NP_002989.2	ENSG00000169439	ENST00000545117,ENST00000519914,ENST00000522911,ENST00000518385	ENSP00000441453,ENSP00000428256,ENSP00000427784,ENSP00000429045
PH_hs_0000202	1.05825e-24	1.64977e-19	420.43	908.474	0.0981002	0.111629	0.346302	0.122344	IGFBP4	insulin-like growth factor binding protein 4	1	3487	NM_001552.2	62243289	NP_001543.2	ENSG00000141753	ENST00000542955,ENST00000269593	ENSP00000437734,ENSP00000269593
PH_hs_0000203	6.67586e-12	1.84321e-24	341.784	351.757	0.147825	0.0986233	-0.785564	0.00715244	TNFSF9	tumor necrosis factor (ligand) superfamily, member 9	1	8744	NM_003811.3	209954675	NP_003802.1	ENSG00000125657	ENST00000245817	ENSP00000245817
PH_hs_0000204	6.12487e-05	1.15848e-05	20.1078	40.667	0.260344	0.236299	NA	NA	ARHGAP25	Rho GTPase activating protein 25	1	9938	NM_001166277.1,NM_001166276.1,NM_001007231.2,NM_014882.2	261399910;261399908;261399906;55770896	NP_001159749.1,NP_001159748.1,NP_001007232.2,NP_055697.1	ENSG00000163219	ENST00000295381,ENST00000479844,ENST00000497259,ENST00000409220,ENST00000409030,ENST00000409202	ENSP00000295381,ENSP00000417467,ENSP00000417818,ENSP00000386241,ENSP00000386863,ENSP00000386911
PH_hs_0000205	4.1713e-21	1.53539e-39	219.19	1022.44	0.106892	0.0763051	1.43714	2.99259e-09	THOC1	THO complex 1	1	9984	NM_005131.2	154448889	NP_005122.2	ENSG00000079134	ENST00000261600,ENST00000580038	ENSP00000261600,ENSP00000462757
PH_hs_0000206	0.000305644	1.77805e-08	17.9494	33.0393	0.291838	0.181436	NA	NA	RGR	retinal G protein coupled receptor	1	5995	NM_001012722.1,NM_001012720.1,NM_002921.3	61744451;61744453;61744450	NP_001012740.1,NP_001012738.1,NP_002912.2	ENSG00000148604	ENST00000358110,ENST00000359452	ENSP00000350823,ENSP00000352427
PH_hs_0000207	0.000268905	1.22175e-08	13.0584	30.5267	0.288919	0.1793	NA	NA	KCNJ2	potassium inwardly-rectifying channel, subfamily J, member 2	1	3759	NM_000891.2	22095339	NP_000882.1	ENSG00000123700	ENST00000243457	ENSP00000243457
PH_hs_0000208	3.90256e-09	9.61489e-34	369.718	752.224	0.173232	0.0829827	0.18163	0.591099	DCLRE1A	DNA cross-link repair 1A	1	9937	NM_014881.4,NM_001271816.1	425871108;425871109	NP_055696.3,NP_001258745.1	ENSG00000198924	ENST00000369305,ENST00000361384	ENSP00000358311,ENSP00000355185
PH_hs_0000209	1.34339e-16	4.64808e-30	779.763	1289.32	0.122151	0.0882595	0.077489	0.694957	NEDD4	neural precursor cell expressed, developmentally down-regulated 4, E3 ubiquitin protein ligase	1	4734	NM_006154.2,NM_198400.2	114520608;114520606	NP_006145.2,NP_940682.2	ENSG00000069869	ENST00000435532,ENST00000508342,ENST00000338963,ENST00000503468,ENST00000508871	ENSP00000410613,ENSP00000424827,ENSP00000345530,ENSP00000426051,ENSP00000422455
PH_hs_0000210	8.64799e-19	8.81915e-26	309.217	593.481	0.113978	0.0958553	0.126051	0.514999	LHX2	LIM homeobox 2	1	9355	NM_004789.3	30795195	NP_004780.3	ENSG00000106689	ENST00000373615	ENSP00000362717
PH_hs_0000211	4.40847e-18	0.2477	142.214	180.49	0.116436	1.46683	-0.467818	0.028964	HRH1	histamine receptor H1	1	3269	NM_001098213.1,NM_001098212.1,NM_001098211.1,NM_000861.3	149158708;149158705;149158703;149158707	NP_001091683.1,NP_001091682.1,NP_001091681.1,NP_000852.1	ENSG00000196639	ENST00000397056,ENST00000431010	ENSP00000380247,ENSP00000397028
PH_hs_0000212	1.63226e-08	2.0017e-18	47.9169	132.09	0.180942	0.115225	NA	NA	GDF5	growth differentiation factor 5	1	8200	NM_000557.2	5123452	NP_000548.1	ENSG00000125965	ENST00000374372,ENST00000374369	ENSP00000363492,ENSP00000363489
PH_hs_0000213	3.21519e-32	7.13447e-23	7003.43	6224.12	0.0850491	0.102291	-0.570238	0.00326195	BIRC5	baculoviral IAP repeat containing 5	1	332	NM_001012271.1,NM_001012270.1,NM_001168.2	59859881;59859879;59859877	NP_001012271.1,NP_001012270.1,NP_001159.2	NA	NA	NA
PH_hs_0000214	0.0151869	0.00248803	4.5262	7.51507	0.461855	0.356052	NA	NA	ABAT	4-aminobutyrate aminotransferase	1	18	NM_001127448.1,NM_000663.4,NM_020686.5	188536079;188536078;188536077	NP_001120920.1,NP_000654.2,NP_065737.2	ENSG00000183044	ENST00000569156,ENST00000425191,ENST00000567812,ENST00000566590	ENSP00000454963,ENSP00000411916,ENSP00000456330,ENSP00000455198
PH_hs_0000215	3.82227e-32	3.85856e-36	3740.84	5137.57	0.0851549	0.0800169	0.00128759	0.993926	CDC16	cell division cycle 16 homolog (S. cerevisiae)	1	8881	NM_001078645.1,NM_003903.3	118402577;118402579	NP_001072113.1,NP_003894.3	ENSG00000130177	ENST00000375312,ENST00000360383,ENST00000252458,ENST00000375308,ENST00000252457,ENST00000375310,ENST00000356221	ENSP00000364461,ENSP00000353549,ENSP00000252458,ENSP00000364457,ENSP00000252457,ENSP00000364459,ENSP00000348554
PH_hs_0000216	2.32282e-37	5.17471e-41	10839.7	14104.1	0.0786234	0.07485	0.0458059	0.791734	CENPA	centromere protein A	1	1058	NM_001042426.1,NM_001809.3	109637778;109637780	NP_001035891.1,NP_001800.1	ENSG00000115163	ENST00000233505,ENST00000335756	ENSP00000233505,ENSP00000336868
PH_hs_0000217	3.76949e-43	1.61268e-23	7928.99	13694.2	0.072878	0.100751	0.432005	0.0284975	CCT5	chaperonin containing TCP1, subunit 5 (epsilon)	1	22948	NM_012073.3	58331232	NP_036205.1	ENSG00000150753	ENST00000506600,ENST00000515676,ENST00000515390,ENST00000503026	ENSP00000423052,ENSP00000427297,ENSP00000426923,ENSP00000423318
PH_hs_0000218	8.33442e-17	0.000196871	97.1073	128.554	0.121302	0.282148	-0.386255	0.425715	DPYD	dihydropyrimidine dehydrogenase	1	1806	NM_000110.3	119943097	NP_000101.2	ENSG00000188641	ENST00000370192	ENSP00000359211
PH_hs_0000219	1.32571e-06	8.51592e-11	50.3084	103.76	0.212941	0.156593	NA	NA	RPA3	replication protein A3, 14kDa	1	6119	NM_002947.3	52851430	NP_002938.1	ENSG00000106399	ENST00000396682,ENST00000223129	ENSP00000379914,ENSP00000223129
PH_hs_0000220	0.00132273	2.7443e-06	11.5756	17.0086	0.332647	0.220013	NA	NA	HTR1E	5-hydroxytryptamine (serotonin) receptor 1E, G protein-coupled	1	3354	NM_000865.2	208022659	NP_000856.1	ENSG00000168830	ENST00000305344,ENST00000369584	ENSP00000307766,ENSP00000358597
PH_hs_0000221	3.50719e-11	2.16542e-23	271.417	843.457	0.153366	0.101051	0.839573	0.0012421	CHRNA5	cholinergic receptor, nicotinic, alpha 5 (neuronal)	1	1138	NM_000745.3	299829230	NP_000736.2	ENSG00000169684	ENST00000559576,ENST00000559554	ENSP00000452641,ENSP00000453519
PH_hs_0000222	0.00226301	0.102224	7.53072	14.0522	0.352241	0.788034	NA	NA	ASCL1	achaete-scute complex homolog 1 (Drosophila)	1	429	NM_004316.3	190343011	NP_004307.2	ENSG00000139352	ENST00000266744	ENSP00000266744
PH_hs_0000223	6.30079e-07	3.63557e-15	66.5571	145.209	0.206358	0.12854	0.0715735	0.763003	CDC25A	cell division cycle 25 homolog A (S. pombe)	1	993	NM_201567.1,NM_001789.2	42490759;42490757	NP_963861.1,NP_001780.2	NA	NA	NA
PH_hs_0000224	7.09162e-26	2.90407e-33	2962.54	4543.44	0.0956655	0.0836173	0.141651	0.485616	COL7A1	collagen, type VII, alpha 1	1	1294	NM_000094.3	157389010	NP_000085.1	ENSG00000114270	ENST00000454817,ENST00000328333	ENSP00000412569,ENSP00000332371
PH_hs_0000225	0.0107326	0.386824	6.04789	17.0987	0.43484	3.47698	NA	NA	SLC26A3	solute carrier family 26, member 3	1	1811	NM_000111.2	171543859	NP_000102.1	ENSG00000091138	ENST00000422236,ENST00000340010,ENST00000379083	ENSP00000415817,ENSP00000345873,ENSP00000368375
PH_hs_0000226	0.174979	0.192274	3.85064	2.51253	1.0699	1.15003	NA	NA	CCR7	chemokine (C-C motif) receptor 7	1	1236	NM_001838.3	299473754	NP_001829.1	ENSG00000126353	ENST00000246657	ENSP00000246657
PH_hs_0000227	9.8487e-10	2.01906e-37	398.38	1799.56	0.166659	0.0785558	1.47734	1.70945e-05	GFPT1	glutamine--fructose-6-phosphate transaminase 1	1	2673	NM_001244710.1,NM_002056.3	347659027;347659026	NP_001231639.1,NP_002047.2	ENSG00000198380	ENST00000361060	ENSP00000354347
PH_hs_0000231	2.52466e-21	3.55247e-16	389.748	651.285	0.106291	0.123936	-0.0560441	0.85247	IRF9	interferon regulatory factor 9	1	10379	NM_006084.4	82734235	NP_006075.3	ENSG00000213928|ENSG00000259529	ENST00000557894,ENST00000396864|ENST00000558468	ENSP00000453534,ENSP00000380073|ENSP00000457512
PH_hs_0000232	0.0477151	0.491242	2.00301	5.49153	0.599728	45.5457	NA	NA	previous version conserved probe	NA	7	NA	NA	NA	NA	NA	NA	NA
PH_hs_0000233	1.31196e-38	1.32729e-29	7444.44	12121.2	0.0772707	0.0889842	0.341431	0.054261	CCT3	chaperonin containing TCP1, subunit 3 (gamma)	1	7203	NM_001008800.2,NM_005998.4,NR_036564.1,NR_036565.1	304434817;304434816;304434818;304434821	NP_001008800.1,NP_005989.3,-	ENSG00000163468	ENST00000368261,ENST00000368262,ENST00000368258,ENST00000368259,ENST00000295688	ENSP00000357244,ENSP00000357245,ENSP00000357241,ENSP00000357242,ENSP00000295688
PH_hs_0000234	3.88973e-15	7.57606e-23	408.507	714.324	0.128682	0.102355	0.0224257	0.918677	IL11	interleukin 11	1	3589	NM_000641.3,NM_001267718.1	391353405;391353379	NP_000632.1,NP_001254647.1	ENSG00000095752	ENST00000264563	ENSP00000264563
PH_hs_0000235	1.94867e-08	2.53492e-13	25.519	58.4734	0.181969	0.138439	NA	NA	IL1A	interleukin 1, alpha	1	3552	NM_000575.3	27894329	NP_000566.3	ENSG00000115008	ENST00000263339	ENSP00000263339
PH_hs_0000236	1.0841e-31	2.08843e-27	1199.07	1604.87	0.0858014	0.0927453	-0.165127	0.341345	INHBB	inhibin, beta B	1	3625	NM_002193.2	154813203	NP_002184.2	ENSG00000163083	ENST00000295228	ENSP00000295228
PH_hs_0000237	0.0784167	8.56735e-08	10.0539	26.5247	0.706313	0.191277	NA	NA	ITGB7	integrin, beta 7	1	3695	NM_000889.1	4504776	NP_000880.1	ENSG00000139626	ENST00000338737,ENST00000542497,ENST00000550743,ENST00000422257,ENST00000551319,ENST00000267082	ENSP00000345501,ENSP00000437375,ENSP00000455374,ENSP00000408741,ENSP00000456446,ENSP00000267082
PH_hs_0000238	1.74314e-16	2.60869e-30	363.359	985.567	0.122621	0.087868	0.679917	0.00560065	IQGAP1	IQ motif containing GTPase activating protein 1	1	8826	NM_003870.3	57242794	NP_003861.1	ENSG00000140575	ENST00000268182	ENSP00000268182
PH_hs_0000239	3.72193e-07	9.142e-05	21.4741	24.4786	0.202044	0.267264	NA	NA	FGF4	fibroblast growth factor 4	1	2249	NM_002007.2	196049393	NP_001998.1	ENSG00000075388	ENST00000168712	ENSP00000168712
PH_hs_0000240	0.00423218	3.91201e-05	10.0928	34.1524	0.3798	0.253182	NA	NA	LCK	lymphocyte-specific protein tyrosine kinase	1	3932	NM_001042771.1,NM_005356.3	112789547;112789545	NP_001036236.1,NP_005347.3	ENSG00000182866	ENST00000333070,ENST00000336890	ENSP00000328213,ENSP00000337825
PH_hs_0000241	8.00055e-29	8.24828e-19	305.149	348.492	0.0902672	0.113908	-0.661559	0.00195805	LIG1	ligase I, DNA, ATP-dependent	1	3978	NM_000234.1	4557718	NP_000225.1	ENSG00000105486	ENST00000536218,ENST00000601091,ENST00000427526,ENST00000594759,ENST00000263274	ENSP00000441531,ENSP00000471836,ENSP00000442841,ENSP00000471380,ENSP00000263274
PH_hs_0000242	0.0643274	0.494386	3.04337	10.0276	0.658142	71.0659	NA	NA	PLP1	proteolipid protein 1	1	5354	NM_001128834.1,NM_000533.3,NM_199478.1	192449446;41349498;41349500	NP_001122306.1,NP_000524.3,NP_955772.1	ENSG00000123560	ENST00000418604,ENST00000361621,ENST00000303958	ENSP00000405750,ENSP00000354860,ENSP00000305152
PH_hs_0000243	0.242943	6.29008e-06	10.0928	50.6495	1.435	0.228975	NA	NA	CD1D	CD1d molecule	1	912	NM_001766.3	110618228	NP_001757.1	ENSG00000158473	ENST00000368171	ENSP00000357153
PH_hs_0000244	1.38491e-06	3.43087e-05	40.2157	107.875	0.213347	0.251191	NA	NA	HLA-DOB	major histocompatibility complex, class II, DO beta	1	3112	NM_002120.3	118402587	NP_002111.1	ENSG00000243496|ENSG00000241910|ENSG00000239457|ENSG00000241386|ENSG00000243612|ENSG00000241106	ENST00000454286,ENST00000474604|ENST00000454969,ENST00000477041|ENST00000456406,ENST00000472450|ENST00000447178,ENST00000465683|ENST00000426644,ENST00000463161|ENST00000438763,ENST00000488325	ENSP00000397268,ENSP00000431358|ENSP00000410390,ENSP00000431385|ENSP00000394783,ENSP00000431178|ENSP00000405108,ENSP00000434472|ENSP00000395780,ENSP00000433049|ENSP00000390020,ENSP00000436618
PH_hs_0000245	0.00196486	3.41038e-05	9.53374	20.9881	0.346771	0.251102	NA	NA	NPY	neuropeptide Y	1	4852	NM_000905.3	268834883	NP_000896.1	ENSG00000122585	ENST00000405982,ENST00000407573,ENST00000242152	ENSP00000385282,ENSP00000384364,ENSP00000242152
PH_hs_0000248	7.94164e-12	2.21298e-21	43.0259	120.971	0.148377	0.106135	NA	NA	PGC	progastricsin (pepsinogen C)	1	5225	NM_002630.3	262206225	NP_002621.1	ENSG00000096088	ENST00000373025	ENSP00000362116
PH_hs_0000249	5.87086e-30	4.40676e-24	8044.82	8700.47	0.0884192	0.0994621	-0.258962	0.215829	PGM1	phosphoglucomutase 1	1	5236	NM_001172819.1,NM_001172818.1,NM_002633.2	290463103;290463101;21361620	NP_001166290.1,NP_001166289.1,NP_002624.2	ENSG00000079739	ENST00000540265,ENST00000371083,ENST00000371084	ENSP00000443449,ENSP00000360124,ENSP00000360125
PH_hs_0000250	0.00286426	0.00171738	6.9717	14.0747	0.361935	0.341777	NA	NA	PCK1	phosphoenolpyruvate carboxykinase 1 (soluble)	1	5105	NM_002591.3	187281516	NP_002582.3	ENSG00000124253	ENST00000543666,ENST00000319441	ENSP00000445767,ENSP00000319814
PH_hs_0000251	1.52107e-07	2.87009e-21	77.9858	200.147	0.195281	0.106443	0.54194	0.0873575	PNMT	phenylethanolamine N-methyltransferase	1	5409	NR_073461.1,NM_002686.4	425703052;425703051	-,NP_002677.1	ENSG00000141744	ENST00000269582,ENST00000394246	ENSP00000269582,ENSP00000377791
PH_hs_0000252	0.000595053	0.010762	38.8494	97.4256	0.308524	0.435035	NA	NA	POMC	proopiomelanocortin	1	5443	NM_000939.2,NM_001035256.1	80861464;80861462	NP_000930.1,NP_001030333.1	ENSG00000115138	ENST00000380794,ENST00000405623	ENSP00000370171,ENSP00000384092
PH_hs_0000253	8.07941e-05	3.82596e-07	13.5398	24.9676	0.265073	0.202264	NA	NA	KLKB1	kallikrein B, plasma (Fletcher factor) 1	1	3818	NM_000892.3	78191797	NP_000883.2	ENSG00000164344	ENST00000513864,ENST00000264690,ENST00000511608	ENSP00000424469,ENSP00000264690,ENSP00000426629
PH_hs_0000254	0.000131879	6.86916e-05	9.49489	15.0301	0.274084	0.262272	NA	NA	previous version conserved probe	NA	7	NA	NA	NA	NA	NA	NA	NA
PH_hs_0000255	9.94602e-19	8.0226e-37	1492.17	4420.5	0.114183	0.079229	1.05437	4.9997e-07	SRGN	serglycin	1	5552	NM_002727.2,NR_036430.1	45935370;301336137	NP_002718.2,-	ENSG00000122862	ENST00000242465	ENSP00000242465
PH_hs_0000256	0.000179435	0.18012	10.0151	23.9896	0.280221	1.09301	NA	NA	DSG3	desmoglein 3	1	1830	NM_001944.2	119964717	NP_001935.2	NA	NA	NA
PH_hs_0000257	0.000157589	0.00323645	21.1482	35.4617	0.277585	0.367267	NA	NA	PRPH2	peripherin 2 (retinal degeneration, slow)	1	5961	NM_000322.4	194248075	NP_000313.2	ENSG00000112619	ENST00000230381	ENSP00000230381
PH_hs_0000259	0.000692005	0.0115243	7.49188	15.0301	0.312699	0.440019	NA	NA	ERBB4	v-erb-a erythroblastic leukemia viral oncogene homolog 4 (avian)	1	2066	NM_001042599.1,NM_005235.2	110825957;110825959	NP_001036064.1,NP_005226.1	NA	NA	NA
PH_hs_0000260	0.0139846	0.000595472	6.56806	12.5401	0.455017	0.308543	NA	NA	APCS	amyloid P component, serum	1	325	NM_001639.3	206597534	NP_001630.1	ENSG00000132703	ENST00000255040	ENSP00000255040
PH_hs_0000261	3.48666e-09	1.21976e-27	63.6151	271.581	0.172665	0.0923228	1.23046	5.66208e-07	SLC5A1	solute carrier family 5 (sodium/glucose cotransporter), member 1	1	6523	NM_001256314.1,NM_000343.3	372622381;291575123	NP_001243243.1,NP_000334.1	ENSG00000100170	ENST00000543737	ENSP00000444898
PH_hs_0000262	2.95343e-27	2.61146e-21	595.702	857.178	0.0930207	0.106331	-0.224094	0.255903	CCNF	cyclin F	1	899	NM_001761.2	118572587	NP_001752.2	ENSG00000162063	ENST00000397066,ENST00000293968	ENSP00000380256,ENSP00000293968
PH_hs_0000263	0.00895342	0.0011205	4.48736	12.45	0.42238	0.327195	NA	NA	CD28	CD28 molecule	1	940	NM_001243078.1,NM_001243077.1,NM_006139.3	340545509;340545507;340545506	NP_001230007.1,NP_001230006.1,NP_006130.1	ENSG00000178562	ENST00000374481	ENSP00000363605
PH_hs_0000264	1.42944e-05	5.40683e-06	36.2485	54.7417	0.238981	0.227261	NA	NA	SRD5A2	steroid-5-alpha-reductase, alpha polypeptide 2 (3-oxo-5 alpha-steroid delta 4-dehydrogenase alpha 2)	1	6716	NM_000348.3	116805345	NP_000339.2	NA	NA	NA
PH_hs_0000265	0.000441985	3.4612e-06	12.0569	19.9876	0.300746	0.222417	NA	NA	SRY	sex determining region Y	1	6736	NM_003140.1	4507224	NP_003131.1	ENSG00000184895	ENST00000525526,ENST00000383070,ENST00000534739	ENSP00000437575,ENSP00000372547,ENSP00000438917
PH_hs_0000266	3.23825e-17	2.67674e-21	236.589	267.248	0.119671	0.10636	-0.696952	0.00145347	GSTM3	glutathione S-transferase mu 3 (brain)	1	2947	NM_000849.4,NR_024537.1	215277001;215277002	NP_000840.2,-	ENSG00000134202	ENST00000361066	ENSP00000354357
PH_hs_0000267	2.51469e-10	2.59355e-13	60.6494	86.4876	0.160819	0.138498	-0.335456	0.304589	FASLG	Fas ligand (TNF superfamily, member 6)	1	356	NM_000639.1	4557328	NP_000630.1	ENSG00000117560	ENST00000340030,ENST00000367721	ENSP00000344739,ENSP00000356694
PH_hs_0000268	5.17629e-09	2.04323e-09	27.4832	45.5569	0.174677	0.170049	NA	NA	TCN1	transcobalamin I (vitamin B12 binding protein, R binder family)	1	6947	NM_001062.3	133987572	NP_001053.2	ENSG00000134827	ENST00000257264	ENSP00000257264
PH_hs_0000269	1.34635e-07	1.03052e-12	31.0856	62.054	0.19441	0.142242	NA	NA	SP1	Sp1 transcription factor	1	6667	NM_001251825.1,NM_138473.2,NM_003109.1	352962148;38372900;218751902	NP_001238754.1,NP_612482.2,NP_003100.1	ENSG00000185591	ENST00000327443	ENSP00000329357
PH_hs_0000270	0.0546915	3.47688e-08	4.04487	30.5042	0.62462	0.185448	NA	NA	TGM3	transglutaminase 3 (E polypeptide, protein-glutamine-gamma-glutamyltransferase)	1	7053	NM_003245.3	189458820	NP_003236.3	ENSG00000125780	ENST00000381458	ENSP00000370867
PH_hs_0000271	5.51397e-20	3.01311e-34	166.785	472.059	0.110153	0.0823318	0.6512	0.00438376	TGFB3	transforming growth factor, beta 3	1	7043	NM_003239.2	169790812	NP_003230.1	ENSG00000119699	ENST00000238682	ENSP00000238682
PH_hs_0000272	0.269718	1.25026e-05	3.5247	14.0071	1.62955	0.237262	NA	NA	CRISP2	cysteine-rich secretory protein 2	1	7180	NM_001142407.2,NM_001261822.1,NM_001142435.2,NM_001142417.2,NM_001142408.2,NM_003296.3	387849284;387849295;387849294;387849293;387849288;387849281	NP_001135879.1,NP_001248751.1,NP_001135907.1,NP_001135889.1,NP_001135880.1,NP_003287.1	ENSG00000124490	ENST00000339139	ENSP00000339155
PH_hs_0000273	1.25391e-20	2.25749e-42	1152.6	2202.41	0.108247	0.0735769	0.365645	0.0975104	SLC25A4	solute carrier family 25 (mitochondrial carrier; adenine nucleotide translocator), member 4	1	291	NM_001151.3	258547122	NP_001142.2	ENSG00000151729	ENST00000281456	ENSP00000281456
PH_hs_0000274	2.82053e-12	1.41469e-18	111.361	211.258	0.145171	0.114704	0.0868095	0.752892	PTX3	pentraxin 3, long	1	5806	NM_002852.3	167900483	NP_002843.2	ENSG00000163661	ENST00000295927	ENSP00000295927
PH_hs_0000276	1.171e-12	2.30978e-30	204.331	255.017	0.142604	0.0877862	-0.54989	0.0287246	UMPS	uridine monophosphate synthetase	1	7372	NM_000373.3,NR_033437.1,NR_033434.1	292781040;292781202;292781042	NP_000364.1,-	ENSG00000114491	ENST00000413078,ENST00000538242,ENST00000536109,ENST00000479719,ENST00000460034,ENST00000497791,ENST00000474588,ENST00000467167,ENST00000462091,ENST00000232607	ENSP00000397965,ENSP00000444988,ENSP00000443577,ENSP00000420754,ENSP00000420409,ENSP00000419121,ENSP00000420348,ENSP00000419618,ENSP00000417893,ENSP00000232607
PH_hs_0000277	6.91295e-17	4.36878e-19	118.178	232.735	0.120974	0.112992	0.127187	0.618602	VDR	vitamin D (1,25- dihydroxyvitamin D3) receptor	1	7421	NM_001017535.1,NM_000376.2,NM_001017536.1	63054844;63054843;323714264	NP_001017535.1,NP_000367.1,NP_001017536.1	ENSG00000111424	ENST00000229022,ENST00000395324	ENSP00000229022,ENSP00000378734
PH_hs_0000278	5.81492e-28	9.67884e-26	495.474	472.796	0.09175	0.0959366	-0.867829	3.23276e-06	ZNF8	zinc finger protein 8	1	7554	NM_021089.2	188528625	NP_066575.2	ENSG00000083842	ENST00000196548	ENSP00000196548
PH_hs_0000279	0.00044034	0.000514799	10.5352	20.0552	0.300652	0.304663	NA	NA	PTGER2	prostaglandin E receptor 2 (subtype EP2), 53kDa	1	5732	NM_000956.3	194473721	NP_000947.2	ENSG00000125384	ENST00000245457	ENSP00000245457
PH_hs_0000280	4.29056e-06	2.1939e-29	1475.54	7669.72	0.224712	0.0893376	1.86652	4.12242e-05	CNBP	CCHC-type zinc finger, nucleic acid binding protein	1	7555	NM_001127196.1,NM_001127195.1,NM_001127194.1,NM_001127193.1,NM_001127192.1,NM_003418.4	187608749;187608743;187608737;187608731;187608725;187608720	NP_001120668.1,NP_001120667.1,NP_001120666.1,NP_001120665.1,NP_001120664.1,NP_003409.1	ENSG00000169714	ENST00000504813,ENST00000500450,ENST00000446936,ENST00000451728,ENST00000422453,ENST00000502976	ENSP00000422110,ENSP00000426223,ENSP00000400444,ENSP00000399488,ENSP00000410619,ENSP00000421323
PH_hs_0000281	0.0307651	0.118482	3.00452	4.51355	0.534855	0.845587	NA	NA	AVPR1A	arginine vasopressin receptor 1A	1	552	NM_000706.4	393534360	NP_000697.1	NA	NA	NA
PH_hs_0000282	1.28523e-25	2.20509e-39	877.398	1311.85	0.0961857	0.0764655	-0.0523547	0.759734	EPS8	epidermal growth factor receptor pathway substrate 8	1	2059	NM_004447.5	215272356	NP_004438.3	ENSG00000151491	ENST00000281172,ENST00000543523,ENST00000543468	ENSP00000281172,ENSP00000441867,ENSP00000445985
PH_hs_0000283	3.62149e-15	3.82675e-14	171.972	277.102	0.128532	0.133759	-0.190811	0.436789	ACTL8	actin-like 8	1	81569	NM_030812.2	227498240	NP_110439.2	ENSG00000117148	ENST00000375406	ENSP00000364555
PH_hs_0000284	0.000168542	4.2023e-08	11.0166	31.4597	0.27894	0.186629	NA	NA	WAS	Wiskott-Aldrich syndrome	1	7454	NM_000377.2	187608471	NP_000368.1	ENSG00000267912|ENSG00000015285	ENST00000599235|ENST00000376701	ENSP00000469374|ENSP00000365891
PH_hs_0000285	9.50347e-07	0.394331	26.078	93.4235	0.209921	3.73068	NA	NA	ACAN	aggrecan	1	176	NM_001135.3,NM_013227.3	256017258;256017256	NP_001126.3,NP_037359.3	ENSG00000157766	ENST00000439576,ENST00000558704,ENST00000352105	ENSP00000387356,ENSP00000452682,ENSP00000341615
PH_hs_0000287	9.83586e-13	1.58401e-20	123.9	200.147	0.14211	0.108541	-0.156024	0.52879	PPBP	pro-platelet basic protein (chemokine (C-X-C motif) ligand 7)	1	5473	NM_002704.3	296080750	NP_002695.1	ENSG00000163736	ENST00000296028	ENSP00000296028
PH_hs_0000288	0.000525974	8.41493e-08	48.981	96.3416	0.305227	0.191156	NA	NA	GDF10	growth differentiation factor 10	1	2662	NM_004962.3	325652088	NP_004953.1	ENSG00000266524|ENSG00000107623	ENST00000580279,ENST00000581088|ENST00000224605,ENST00000374247	ENSP00000464145,ENSP00000463786|ENSP00000224605,ENSP00000363365
PH_hs_0000289	8.52416e-19	3.13423e-25	193.33	267.135	0.113957	0.0969815	-0.410801	0.0442418	HIST2H2BE	histone cluster 2, H2be	1	8349	NM_003528.2	22027639	NP_003519.1	ENSG00000264719|ENSG00000184678	ENST00000583061|ENST00000369155	ENSP00000464485|ENSP00000358151
PH_hs_0000290	0.00027321	1.37878e-07	13.0584	19.4986	0.289276	0.194579	NA	NA	PMCH	pro-melanin-concentrating hormone	1	5367	NM_002674.2	71361683	NP_002665.2	ENSG00000183395	ENST00000329406	ENSP00000332225
PH_hs_0000291	0.00184209	0.377019	22.631	46.1811	0.344352	3.19163	NA	NA	PRF1	perforin 1 (pore forming protein)	1	5551	NM_001083116.1,NM_005041.4	133908620;133908619	NP_001076585.1,NP_005032.2	ENSG00000180644	ENST00000318971,ENST00000441259,ENST00000373209	ENSP00000316746,ENSP00000398568,ENSP00000362305
PH_hs_0000292	7.49023e-15	3.301e-22	1631.87	1858.07	0.130078	0.103953	-0.352405	0.186263	ZNHIT3	zinc finger, HIT-type containing 3	1	9326	NM_004773.2	75750485	NP_004764.1	ENSG00000108278|ENSG00000260952	ENST00000591067,ENST00000588902,ENST00000588357,ENST00000590827,ENST00000225410,ENST00000490126|ENST00000562164	ENSP00000467550,ENSP00000464706,ENSP00000467835,ENSP00000467894,ENSP00000225410,ENSP00000465681|ENSP00000456878
PH_hs_0000293	2.98464e-26	1.51883e-32	228.918	448.092	0.0949232	0.0845947	0.115218	0.575875	CEBPG	CCAAT/enhancer binding protein (C/EBP), gamma	1	1054	NM_001252296.1,NM_001806.3	356582518;356582517	NP_001239225.1,NP_001797.1	ENSG00000153879	ENST00000284000	ENSP00000284000
PH_hs_0000294	0.00460563	3.82506e-07	5.00753	24.9676	0.384008	0.202262	NA	NA	previous version conserved probe	NA	7	NA	NA	NA	NA	NA	NA	NA
PH_hs_0000295	5.36634e-13	8.90929e-39	39656	53309.8	0.140434	0.0770938	0.230771	0.35401	CSF3	colony stimulating factor 3 (granulocyte)	1	1440	NM_001178147.1,NM_000759.3,NR_033662.1,NM_172220.2,NM_172219.2	296011056;296011050;296011054;296011052;296011051	NP_001171618.1,NP_000750.1,-,NP_757374.2,NP_757373.1	ENSG00000108342	ENST00000577675,ENST00000331769,ENST00000579852,ENST00000225474,ENST00000394149	ENSP00000462991,ENSP00000327766,ENSP00000464157,ENSP00000225474,ENSP00000377705
PH_hs_0000296	2.49618e-12	2.06266e-17	70.3537	87.5331	0.144806	0.118916	-0.467766	0.120311	NEK3	NIMA-related kinase 3	1	4752	NR_027415.1,NM_152720.2,NM_002498.2,NM_001146099.1	225735567;324711032;119637838;225735560	-,NP_689933.1,NP_002489.1,NP_001139571.1	ENSG00000136098	ENST00000378101,ENST00000339406,ENST00000452082,ENST00000547422,ENST00000400357,ENST00000548127,ENST00000258597	ENSP00000367341,ENSP00000339429,ENSP00000404197,ENSP00000448716,ENSP00000383210,ENSP00000449608,ENSP00000448782
PH_hs_0000297	0.000129621	3.85329e-05	19.8748	49.649	0.273751	0.25295	NA	NA	SCGB1A1	secretoglobin, family 1A, member 1 (uteroglobin)	1	7356	NM_003357.4	295821219	NP_003348.1	ENSG00000149021	ENST00000278282,ENST00000534397	ENSP00000278282,ENSP00000432866
PH_hs_0000298	0.056207	0.00023392	4.04487	9.00457	0.629947	0.285835	NA	NA	CSN2	casein beta	1	1447	NM_001891.2	168480124	NP_001882.1	ENSG00000135222	ENST00000353151	ENSP00000341030
PH_hs_0000299	1.19157e-11	1.9354e-15	44.4699	89.0677	0.149692	0.127242	NA	NA	CPN1	carboxypeptidase N, polypeptide 1	1	1369	NM_001308.2	126507088	NP_001299.1	ENSG00000120054	ENST00000370418	ENSP00000359446
PH_hs_0000300	0.126718	4.10711e-11	18.5473	41.9762	0.875625	0.153926	NA	NA	IL5	interleukin 5 (colony-stimulating factor, eosinophil)	1	3567	NM_000879.2	28559032	NP_000870.1	ENSG00000113525	ENST00000231454	ENSP00000231454
PH_hs_0000302	6.16702e-05	9.26721e-07	10.4964	26.5472	0.260458	0.209697	NA	NA	LCT	lactase	1	3938	NM_002299.2	32481205	NP_002290.2	ENSG00000115850	ENST00000264162	ENSP00000264162
PH_hs_0000303	5.83148e-23	1.56092e-24	131.966	171.042	0.102078	0.0984657	-0.47082	0.0412918	C2	complement component 2	1	717	NM_001145903.1,NM_001178063.1,NM_000063.4,NR_073063.1	225543437;295849302;225543436;397739075	NP_001139375.1,NP_001171534.1,NP_000054.2,-	ENSG00000226560|ENSG00000235696|ENSG00000204364|ENSG00000166278|ENSG00000231543|ENSG00000235017|ENSG00000206372	ENST00000552638,ENST00000549714,ENST00000547814,ENST00000551648,ENST00000550414,ENST00000428140,ENST00000448206|ENST00000550045,ENST00000550129,ENST00000548500,ENST00000549972,ENST00000452763,ENST00000411803|ENST00000548828,ENST00000549222,ENST00000548250,ENST00000548995,ENST00000383359,ENST00000375510|ENST00000383177,ENST00000482060,ENST00000442278,ENST00000299367,ENST00000452323,ENST00000469372…	ENSP00000449823,ENSP00000448258,ENSP00000449773,ENSP00000449715,ENSP00000448730,ENSP00000416484,ENSP00000392835|ENSP00000449366,ENSP00000448778,ENSP00000447134,ENSP00000447632,ENSP00000400362,ENSP00000402278|ENSP00000447458,ENSP00000450336,ENSP00000449940,ENSP00000449286,ENSP00000372850,ENSP00000364660|ENSP00000372664,ENSP00000418332,ENSP00000395683,ENSP00000299367,ENSP00000392322,ENSP00000418923…
PH_hs_0000304	3.71708e-06	2.26981e-08	63.8482	70.0806	0.223171	0.182867	-0.773849	0.380681	VTN	vitronectin	1	7448	NM_000638.3	88853068	NP_000629.3	ENSG00000255604|ENSG00000109072|ENSG00000262062	ENST00000226218|ENST00000536498|ENST00000573054	ENSP00000226218|ENSP00000444503|ENSP00000459404
PH_hs_0000305	3.72446e-11	9.85631e-16	79.2356	89.933	0.153579	0.125895	-0.594949	0.0547924	MMP10	matrix metallopeptidase 10 (stromelysin 2)	1	4319	NM_002425.2	296080749	NP_002416.1	ENSG00000166670	ENST00000279441	ENSP00000279441
PH_hs_0000306	0.118917	3.02048e-05	5.52771	16.9861	0.847159	0.249302	NA	NA	CD3G	CD3g molecule, gamma (CD3-TCR complex)	1	917	NM_000073.2	166362738	NP_000064.1	ENSG00000160654	ENST00000392883,ENST00000292144	ENSP00000376621,ENSP00000292144
PH_hs_0000307	1.33198e-07	3.11265e-06	24.96	26.0583	0.194334	0.221308	NA	NA	SCG5	secretogranin V (7B2 protein)	1	6447	NM_001144757.1,NM_003020.3	221139784;221139783	NP_001138229.1,NP_003011.1	ENSG00000166922	ENST00000494364,ENST00000413748,ENST00000300175	ENSP00000418430,ENSP00000388560,ENSP00000300175
PH_hs_0000308	1.45689e-15	2.42254e-12	113.209	117.172	0.12667	0.144717	-0.746844	0.0075427	CHGB	chromogranin B (secretogranin 1)	1	1114	NM_001819.2	221316598	NP_001810.2	ENSG00000089199	ENST00000378961	ENSP00000368244
PH_hs_0000309	9.41049e-06	1.71575e-17	25.1154	125.395	0.23373	0.118612	NA	NA	VSNL1	visinin-like 1	1	7447	NM_003385.4	63252921	NP_003376.2	ENSG00000163032	ENST00000406397,ENST00000295156,ENST00000404666	ENSP00000384719,ENSP00000295156,ENSP00000384014
PH_hs_0000310	0.0642611	0.0294884	3.04337	5.02507	0.657914	0.529558	NA	NA	EPO	erythropoietin	1	2056	NM_000799.2	62240996	NP_000790.2	ENSG00000130427	ENST00000252723	ENSP00000252723
PH_hs_0000311	0.0443066	0.0735885	11.2108	18.7393	0.587282	0.689857	NA	NA	CHRNB2	cholinergic receptor, nicotinic, beta 2 (neuronal)	1	1141	NM_000748.2	110618251	NP_000739.1	NA	NA	NA
PH_hs_0000312	0.0220492	0.00335809	12.0569	42.8933	0.496733	0.368922	NA	NA	MBL2	mannose-binding lectin (protein C) 2, soluble	1	4153	NM_000242.2	171906615	NP_000233.1	ENSG00000165471	ENST00000373968	ENSP00000363079
PH_hs_0000313	0.000696256	0.261988	9.53374	27.5477	0.312872	1.56929	NA	NA	SCN9A	sodium channel, voltage-gated, type IX, alpha subunit	1	6335	NM_002977.3	256017191	NP_002968.1	NA	NA	NA
PH_hs_0000314	0.139546	0.00291287	5.52771	9.53862	0.923907	0.362656	NA	NA	previous version conserved probe	NA	7	NA	NA	NA	NA	NA	NA	NA
PH_hs_0000315	1.34677e-32	3.32718e-32	662.119	593.806	0.0845225	0.08507	-0.917562	9.99352e-06	JUP	junction plakoglobin	1	3728	NM_002230.2,NM_021991.2	213972609;213972606	NP_002221.1,NP_068831.1	ENSG00000173801|ENSG00000261577	ENST00000393931,ENST00000310706,ENST00000393930|ENST00000565780,ENST00000562805,ENST00000565220	ENSP00000377508,ENSP00000311113,ENSP00000377507|ENSP00000457186,ENSP00000456867,ENSP00000454630
PH_hs_0000316	1.38463e-19	1.04177e-28	228.087	299.084	0.111389	0.0904604	-0.483768	0.0387876	PROC	protein C (inactivator of coagulation factors Va and VIIIa)	1	5624	NM_000312.3	270483720	NP_000303.1	ENSG00000115718	ENST00000422777,ENST00000453608,ENST00000402125,ENST00000409048,ENST00000234071	ENSP00000409543,ENSP00000404030,ENSP00000384225,ENSP00000386679,ENSP00000234071
PH_hs_0000317	0.146026	0.00391579	1.00151	5.00254	0.949099	0.376047	NA	NA	OPRM1	opioid receptor, mu 1	1	4988	NM_000914.3,NM_001145280.2,NM_001145279.2,NM_001145287.1,NM_001145281.1	223718038;347921126;347921123;223718086;223718065	NP_000905.3,NP_001138752.1,NP_001138751.1,NP_001138759.1,NP_001138753.1	ENSG00000112038	ENST00000330432	ENSP00000328264
PH_hs_0000318	2.15534e-38	8.43078e-32	1204.3	1224.87	0.0774994	0.0856441	-0.586336	0.00226161	EMR1	egf-like module containing, mucin-like, hormone receptor-like 1	1	2015	NM_001256255.1,NM_001256254.1,NM_001256253.1,NM_001256252.1,NM_001974.4	372266083;372266081;372266079;372266077;372266074	NP_001243184.1,NP_001243183.1,NP_001243182.1,NP_001243181.1,NP_001965.3	ENSG00000174837	ENST00000381404,ENST00000450315,ENST00000312053,ENST00000381407,ENST00000250572	ENSP00000370811,ENSP00000405974,ENSP00000311545,ENSP00000370814,ENSP00000250572
PH_hs_0000320	0.0958124	0.272641	4.5262	9.3809	0.765821	1.65332	NA	NA	GRIK3	glutamate receptor, ionotropic, kainate 3	1	2899	NM_000831.3	163659847	NP_000822.2	NA	NA	NA
PH_hs_0000321	7.87488e-16	6.52918e-17	60.494	97.5607	0.125456	0.120875	-0.0606758	0.800997	SHROOM2	shroom family member 2	1	357	NM_001649.2	18375508	NP_001640.1	ENSG00000146950	ENST00000380913	ENSP00000370299
PH_hs_0000322	6.17207e-18	5.00098e-16	608.847	1024.28	0.116964	0.124582	0.0297297	0.898948	PHKA1	phosphorylase kinase, alpha 1 (muscle)	1	5255	NM_001172436.1,NM_001122670.1,NM_002637.3	289176993;169881274;169881272	NP_001165907.1,NP_001116142.1,NP_002628.2	ENSG00000268579|ENSG00000067177	ENST00000596491|ENST00000373539	ENSP00000472174|ENSP00000362640
PH_hs_0000323	8.2713e-31	3.03009e-32	254.514	345.461	0.0871046	0.0850129	-0.425388	0.0399548	MMP14	matrix metallopeptidase 14 (membrane-inserted)	1	4323	NM_004995.2	13027797	NP_004986.1	ENSG00000157227	ENST00000311852	ENSP00000308208
PH_hs_0000324	0.125201	0.00873907	1.52168	11.4946	0.870038	0.420788	NA	NA	POU2AF1	POU class 2 associating factor 1	1	5450	NM_006235.2	167900477	NP_006226.2	ENSG00000110777	ENST00000393067	ENSP00000376786
PH_hs_0000325	0.437518	0.0545514	1.00151	2.00101	6.3587	0.624127	NA	NA	previous version conserved probe	NA	7	NA	NA	NA	NA	NA	NA	NA
PH_hs_0000326	6.68986e-21	3.26634e-30	211.799	391.62	0.107467	0.0880198	0.0250582	0.893476	SOD3	superoxide dismutase 3, extracellular	1	6649	NM_003102.2	118582274	NP_003093.2	ENSG00000109610	ENST00000382120	ENSP00000371554
PH_hs_0000327	1.00682e-19	2.77245e-29	1152.25	1005.16	0.110957	0.0895036	-0.834699	2.64823e-05	VPS72	vacuolar protein sorting 72 homolog (S. cerevisiae)	1	6944	NM_001271088.1,NM_005997.2,NM_001271087.1	402794630;402793873;402793869	NP_001258017.1,NP_005988.1,NP_001258016.1	ENSG00000163159	ENST00000354473,ENST00000368892	ENSP00000346464,ENSP00000357887
PH_hs_0000328	0.00163915	1.37495e-07	6.49037	25.5242	0.340094	0.194559	NA	NA	CD302|LY75-CD302	CD302 molecule|LY75-CD302 readthrough	4	9936|100526664	NM_001198764.1,NM_001198763.1,NM_014880.4|NM_001198760.1,NM_001198759.1	311771591;311771589;211971041|311771584;311771582	NP_001185693.1,NP_001185692.1,NP_055695.2|NP_001185689.1,NP_001185688.1	ENSG00000241399	ENST00000259053	ENSP00000259053
PH_hs_0000329	2.59847e-07	6.55393e-24	67.8154	128.998	0.199247	0.0998511	0.00713376	0.979073	ANGPT1	angiopoietin 1	1	284	NM_001146.3,NM_001199859.1	21328452;315434239	NP_001137.2,NP_001186788.1	ENSG00000154188	ENST00000297450,ENST00000517746	ENSP00000297450,ENSP00000428340
PH_hs_0000330	0.0519314	0.000745171	2.48434	11.0281	0.614852	0.314806	NA	NA	P2RY14	purinergic receptor P2Y, G-protein coupled, 14	1	9934	NM_001081455.1,NM_014879.3	125625353;125625351	NP_001074924.1,NP_055694.3	ENSG00000174944	ENST00000309170	ENSP00000308361
PH_hs_0000331	2.48355e-32	5.8294e-43	3095.94	4479.73	0.0848918	0.0730456	0.0554298	0.765146	ACTR1B	ARP1 actin-related protein 1 homolog B, centractin beta (yeast)	1	10120	NM_005735.3	197245402	NP_005726.1	ENSG00000115073	ENST00000289228	ENSP00000289228
PH_hs_0000332	0.409685	2.32164e-06	5.00753	19.5212	4.37915	0.218327	NA	NA	TCL1A	T-cell leukemia/lymphoma 1A	1	8115	NM_001098725.1,NM_021966.2,NR_049726.1	148922878;148922837;387849297	NP_001092195.1,NP_068801.1,-	ENSG00000100721	ENST00000402399,ENST00000557043,ENST00000556450,ENST00000554012	ENSP00000385036,ENSP00000452028,ENSP00000450701,ENSP00000451506
PH_hs_0000333	0.47134	0.0188632	2.52319	5.02507	13.9076	0.481275	NA	NA	LCP2	lymphocyte cytosolic protein 2 (SH2 domain containing leukocyte protein of 76kDa)	1	3937	NM_005565.3	47078282	NP_005556.1	ENSG00000043462	ENST00000521416	ENSP00000428871
PH_hs_0000334	0.003667	2.31036e-05	5.48886	17.0312	0.372955	0.245457	NA	NA	CASP1	caspase 1, apoptosis-related cysteine peptidase	1	834	NM_001257119.1,NM_001257118.1,NM_033293.3,NM_001223.4,NM_033292.3	380254458;380254456;380254453;380254452;380254451	NP_001244048.1,NP_001244047.1,NP_150635.1,NP_001214.1,NP_150634.1	ENSG00000137752	ENST00000393136,ENST00000593315,ENST00000598974,ENST00000528974,ENST00000529871,ENST00000525825,ENST00000436863,ENST00000533400,ENST00000527979,ENST00000526568,ENST00000532439	ENSP00000376844,ENSP00000469724,ENSP00000470811,ENSP00000434259,ENSP00000431947,ENSP00000434779,ENSP00000410076,ENSP00000433138,ENSP00000432340,ENSP00000434250,ENSP00000435536
PH_hs_0000335	1.59268e-19	9.41786e-14	337.748	436.566	0.111581	0.135928	-0.459839	0.0830806	PKN1	protein kinase N1	1	5585	NM_213560.1,NM_002741.3	47132590;47132588	NP_998725.1,NP_002732.3	ENSG00000123143	ENST00000591461,ENST00000342216,ENST00000242783	ENSP00000465867,ENSP00000343325,ENSP00000242783
PH_hs_0000336	2.62773e-26	3.03425e-15	925.392	1165.58	0.0948155	0.128164	-0.286276	0.283034	AVPR2	arginine vasopressin receptor 2	1	554	NM_001146151.1,NM_000054.4,NR_027419.1	225903384;225903383;225903386	NP_001139623.1,NP_000045.1,-	ENSG00000269623|ENSG00000126895	ENST00000594580,ENST00000596997,ENST00000602016|ENST00000337474,ENST00000358927,ENST00000434679	ENSP00000472736,ENSP00000469472,ENSP00000472732|ENSP00000338072,ENSP00000351805,ENSP00000393397
PH_hs_0000337	2.71394e-08	5.20228e-28	327.467	697.466	0.183935	0.0916648	0.299028	0.3619	ALDH9A1	aldehyde dehydrogenase 9 family, member A1	1	223	NM_000696.3	115387103	NP_000687.3	ENSG00000143149	ENST00000354775	ENSP00000346827
PH_hs_0000338	0.000204998	6.73916e-07	17.1033	23.9671	0.283	0.206929	NA	NA	ADRB3	adrenoceptor beta 3	1	155	NM_000025.2	223972674	NP_000016.1	ENSG00000188778	ENST00000345060	ENSP00000343782
PH_hs_0000339	0.00208159	7.56014e-07	13.8657	37.5754	0.348976	0.207916	NA	NA	ADRB2	adrenoceptor beta 2, surface	1	154	NM_000024.5	283483994	NP_000015.1	ENSG00000169252	ENST00000305988	ENSP00000305372
PH_hs_0000340	2.3816e-09	0.233107	142.687	315.385	0.170787	1.3724	0.317359	0.323265	ST6GAL1	ST6 beta-galactosamide alpha-2,6-sialyltranferase 1	1	6480	NM_173217.2,NM_173216.2,NM_003032.2	297591823;297591821;27765094	NP_775324.1,NP_775323.1,NP_003023.1	ENSG00000073849	ENST00000457772,ENST00000448044,ENST00000169298	ENSP00000412221,ENSP00000389337,ENSP00000169298
PH_hs_0000341	0.00384368	0.000991761	7.53072	25.3665	0.375164	0.323343	NA	NA	TNFRSF17	tumor necrosis factor receptor superfamily, member 17	1	608	NM_001192.2	23238191	NP_001183.2	ENSG00000048462	ENST00000396495,ENST00000053243	ENSP00000379753,ENSP00000053243
PH_hs_0000342	7.0541e-11	0.102044	46.0693	36.7167	0.155891	0.787406	NA	NA	NGF	nerve growth factor (beta polypeptide)	1	4803	NM_002506.2	70995318	NP_002497.2	ENSG00000134259	ENST00000369512	ENSP00000358525
PH_hs_0000343	0.0659423	0.0671382	2.00301	3.53557	0.663697	0.667802	NA	NA	TAC1	tachykinin, precursor 1	1	6863	NM_013996.2,NM_013997.2,NM_013998.2,NM_003182.2	166158920;166158919;166158918;166158917	NP_054702.1,NP_054703.1,NP_054704.1,NP_003173.1	ENSG00000006128	ENST00000346867,ENST00000350485,ENST00000319273	ENSP00000289574,ENSP00000289576,ENSP00000321106
PH_hs_0000344	0.00230609	0.102729	6.00904	22.0112	0.35299	0.789794	NA	NA	DEFA4	defensin, alpha 4, corticostatin	1	1669	NM_001925.1	4503302	NP_001916.1	ENSG00000164821	ENST00000297435	ENSP00000297435
PH_hs_0000346	1.01004e-07	0.110288	20.9928	34.0173	0.192401	0.816329	NA	NA	DRD1	dopamine receptor D1	1	1812	NM_000794.3	88758587	NP_000785.1	ENSG00000184845	ENST00000393752,ENST00000329144	ENSP00000377353,ENSP00000327652
PH_hs_0000347	0.0458731	0.0189802	2.00301	3.00152	0.593029	0.481862	NA	NA	DSG1	desmoglein 1	1	1828	NM_001942.2	119703743	NP_001933.2	ENSG00000134760	ENST00000257192	ENSP00000257192
PH_hs_0000348	2.39777e-07	5.41748e-08	30.41	39.0648	0.198637	0.188248	NA	NA	GAST	gastrin	1	2520	NM_000805.4	351721765	NP_000796.1	ENSG00000184502|ENSG00000260334	ENST00000329402|ENST00000561776	ENSP00000331358|ENSP00000455919
PH_hs_0000349	0.286978	0.11546	1.00151	1.00051	1.77862	0.834731	NA	NA	PRKG1	protein kinase, cGMP-dependent, type I	1	5592	NM_006258.3,NM_001098512.2	345842461;345842460	NP_006249.1,NP_001091982.1	ENSG00000185532	ENST00000401604	ENSP00000384200
PH_hs_0000350	0.117567	0.41838	1.00151	3.00152	0.842291	4.85345	NA	NA	GLRA2	glycine receptor, alpha 2	1	2742	NM_001171942.1,NM_001118886.1,NM_001118885.1,NM_002063.3	284925160;169646727;169646722;169646714	NP_001165413.1,NP_001112358.1,NP_001112357.1,NP_002054.1	ENSG00000101958	ENST00000355020	ENSP00000347123
PH_hs_0000352	2.63706e-26	1.01383e-26	4505.06	4895.43	0.0948184	0.0940208	-0.325499	0.0681561	GSPT1	G1 to S phase transition 1	1	2935	NM_001130007.1,NM_002094.3,NM_001130006.1	194018521;194018519;194097353	NP_001123479.1,NP_002085.2,NP_001123478.1	ENSG00000103342	ENST00000563468,ENST00000565267,ENST00000439887	ENSP00000454351,ENSP00000456057,ENSP00000408399
PH_hs_0000353	2.87357e-12	0.0351008	237.055	356.956	0.145227	0.552301	-0.309842	0.536365	WFDC2	WAP four-disulfide core domain 2	1	10406	NM_006103.3	56699494	NP_006094.3	ENSG00000101443	ENST00000342873,ENST00000339946,ENST00000447118,ENST00000372676	ENSP00000342890,ENSP00000340215,ENSP00000404760,ENSP00000361761
PH_hs_0000354	2.12939e-21	3.47459e-27	351.645	648.464	0.106089	0.0931506	0.082056	0.653524	ITPKA	inositol-trisphosphate 3-kinase A	1	3706	NM_002220.2	331284123	NP_002211.1	ENSG00000137825	ENST00000260386	ENSP00000260386
PH_hs_0000355	0.275832	0.368847	3.96718	2.95646	1.67991	2.9859	NA	NA	NFKBIL1	nuclear factor of kappa light polypeptide gene enhancer in B-cells inhibitor-like 1	1	4795	NM_001144963.1,NM_001144962.1,NM_001144961.1,NM_005007.3	222352178;222352176;222352174;222352172	NP_001138435.1,NP_001138434.1,NP_001138433.1,NP_004998.3	ENSG00000234530|ENSG00000206440|ENSG00000235125|ENSG00000236346|ENSG00000227565|ENSG00000204498|ENSG00000236196	ENST00000414391,ENST00000419122,ENST00000434332|ENST00000383500,ENST00000400285,ENST00000400279|ENST00000421396,ENST00000442947,ENST00000430961|ENST00000419623,ENST00000424652,ENST00000428467|ENST00000451911,ENST00000432160,ENST00000453377|ENST00000376145,ENST00000376148,ENST00000376146|ENST00000430501,ENST00000455376,ENST00000456607	ENSP00000414084,ENSP00000394486,ENSP00000413952|ENSP00000372992,ENSP00000383142,ENSP00000383137|ENSP00000399871,ENSP00000396656,ENSP00000411174|ENSP00000414206,ENSP00000395544,ENSP00000407809|ENSP00000413643,ENSP00000411611,ENSP00000395977|ENSP00000365315,ENSP00000365318,ENSP00000365316|ENSP00000404901,ENSP00000408426,ENSP00000401830
PH_hs_0000356	2.86726e-22	8.37862e-34	6359.89	7269.29	0.103797	0.0829047	-0.195734	0.27188	JUND	jun D proto-oncogene	1	3727	NM_005354.4	169234622	NP_005345.3	ENSG00000130522	ENST00000252818	ENSP00000252818
PH_hs_0000357	0.000125403	0.477345	25.1931	47.0914	0.273117	17.6003	NA	NA	KRT9	keratin 9	1	3857	NM_000226.3	189409118	NP_000217.2	ENSG00000171403	ENST00000246662	ENSP00000246662
PH_hs_0000358	7.00025e-10	0.00013813	39.0588	46.0684	0.16514	0.274982	NA	NA	HAPLN1	hyaluronan and proteoglycan link protein 1	1	1404	NM_001884.3	194018435	NP_001875.1	ENSG00000145681	ENST00000510978	ENSP00000422592
PH_hs_0000361	9.85363e-14	6.47614e-13	129.87	248.087	0.13604	0.140948	0.0705018	0.787193	MYOG	myogenin (myogenic factor 4)	1	4656	NM_002479.5	400153800	NP_002470.2	ENSG00000122180	ENST00000241651	ENSP00000241651
PH_hs_0000362	0.127073	0.0752655	1.52168	8.02659	0.876933	0.695575	NA	NA	NDP	Norrie disease (pseudoglioma)	1	4693	NM_000266.3	223671892	NP_000257.1	ENSG00000124479	ENST00000378062	ENSP00000367301
PH_hs_0000363	0.000477254	3.22906e-05	13.5786	26.901	0.3027	0.250287	NA	NA	OPRL1	opiate receptor-like 1	1	4987	NM_001200019.1,NM_182647.2,NM_000913.4	317108156;317108158;317108155	NP_001186948.1,NP_872588.1,NP_000904.1	ENSG00000125510	ENST00000349451,ENST00000355631,ENST00000336866	ENSP00000336764,ENSP00000347848,ENSP00000336843
PH_hs_0000364	9.41764e-07	2.01364e-17	21.9555	77.9945	0.20984	0.118876	NA	NA	previous version conserved probe	NA	7	NA	NA	NA	NA	NA	NA	NA
PH_hs_0000365	0.347521	0.0962076	3.5247	14.5186	2.55087	0.767184	NA	NA	CPA1	carboxypeptidase A1 (pancreatic)	1	1357	NM_001868.2	221316610	NP_001859.1	ENSG00000264509|ENSG00000091704	ENST00000584579,ENST00000580470,ENST00000579597|ENST00000484324,ENST00000476062,ENST00000011292	ENSP00000462357,ENSP00000462257,ENSP00000462830|ENSP00000419497,ENSP00000419408,ENSP00000011292
PH_hs_0000366	1.34603e-19	9.66627e-14	114.42	279.637	0.111351	0.135993	0.433753	0.0893635	PRKCG	protein kinase C, gamma	1	5582	NM_002739.3	47132626	NP_002730.1	ENSG00000126583	ENST00000540413,ENST00000263431	ENSP00000443493,ENSP00000263431
PH_hs_0000367	0.0105146	3.60633e-09	8.08975	41.4422	0.433377	0.172834	NA	NA	PRKD1	protein kinase D1	1	5587	NM_002742.2	115529462	NP_002733.2	ENSG00000184304	ENST00000331968	ENSP00000333568
PH_hs_0000368	2.89719e-12	8.7439e-24	383.614	464.927	0.145251	0.100137	-0.524001	0.0627537	PPP4C	protein phosphatase 4, catalytic subunit	1	5531	NM_002720.1	4506026	NP_002711.1	ENSG00000149923	ENST00000561610,ENST00000562222,ENST00000562664,ENST00000566749,ENST00000563597,ENST00000279387,ENST00000563732	ENSP00000455995,ENSP00000457915,ENSP00000457089,ENSP00000461609,ENSP00000458079,ENSP00000279387,ENSP00000455394
PH_hs_0000369	0.133308	0.0452461	1.00151	2.00101	0.90018	0.590735	NA	NA	PGR	progesterone receptor	1	5241	NR_073143.1,NR_073141.1,NR_073142.1,NM_001271162.1,NM_001271161.1,NM_001202474.1,NM_000926.4	403048748;403048746;403048747;403054811;403048730;321117149;160358783	-,NP_001258091.1,NP_001258090.1,NP_001189403.1,NP_000917.3	ENSG00000082175	ENST00000263463,ENST00000526300,ENST00000534780,ENST00000528960,ENST00000534013	ENSP00000263463,ENSP00000436803,ENSP00000432352,ENSP00000432914,ENSP00000436561
PH_hs_0000370	0.0575972	0.127604	2.52319	9.00457	0.634812	0.878895	NA	NA	previous version conserved probe	NA	7	NA	NA	NA	NA	NA	NA	NA
PH_hs_0000371	0.421613	0.0142351	5.97019	6.95849	5.05641	0.456466	NA	NA	EPHB3	EPH receptor B3	1	2049	NM_004443.3	33598961	NP_004434.2	ENSG00000182580	ENST00000330394	ENSP00000332118
PH_hs_0000372	0.441198	0.0101379	3.04337	6.02558	6.75982	0.430811	NA	NA	MMP13	matrix metallopeptidase 13 (collagenase 3)	1	4322	NM_002427.3	296010793	NP_002418.1	ENSG00000262325|ENSG00000137745	ENST00000571284|ENST00000260302	ENSP00000461440|ENSP00000260302
PH_hs_0000373	0.000449579	6.07481e-08	19.5488	27.5252	0.301176	0.188992	NA	NA	MST1R	macrophage stimulating 1 receptor (c-met-related tyrosine kinase)	1	4486	NM_002447.2,NM_001244937.1	153946392;349732250	NP_002438.2,NP_001231866.1	ENSG00000164078	ENST00000344206,ENST00000411578,ENST00000424150,ENST00000296474	ENSP00000341325,ENSP00000407926,ENSP00000408047,ENSP00000296474
PH_hs_0000374	1.23786e-16	5.00732e-24	809.626	712.233	0.122004	0.0995868	-0.897771	0.000429718	S100P	S100 calcium binding protein P	1	6286	NM_005980.2	45827727	NP_005971.1	ENSG00000163993	ENST00000296370	ENSP00000296370
PH_hs_0000376	0.00318583	1.98946e-06	9.45605	24.5462	0.366567	0.216803	NA	NA	SP4	Sp4 transcription factor	1	6671	NM_003112.3	67010024	NP_003103.2	ENSG00000105866	ENST00000432066	ENSP00000393623
PH_hs_0000377	0.0418785	0.0193731	3.48585	9.00457	0.578272	0.483823	NA	NA	CNTN2	contactin 2 (axonal)	1	6900	NM_005076.3	315360636	NP_005067.1	ENSG00000184144	ENST00000331830	ENSP00000330633
PH_hs_0000378	0.00405554	6.60759e-06	6.52922	17.5201	0.377728	0.229541	NA	NA	CD3E	CD3e molecule, epsilon (CD3-TCR complex)	1	916	NM_000733.3	166362733	NP_000724.1	ENSG00000198851	ENST00000528600,ENST00000361763	ENSP00000433975,ENSP00000354566
PH_hs_0000379	0.104712	0.144417	3.04337	6.40191	0.796717	0.942789	NA	NA	TFAP4	transcription factor AP-4 (activating enhancer binding protein 4)	1	7023	NM_003223.2	197333751	NP_003214.1	ENSG00000090447	ENST00000204517	ENSP00000204517
PH_hs_0000380	0.00512189	1.22416e-05	8.57108	20.5442	0.389486	0.236994	NA	NA	TNP1	transition protein 1 (during histone to protamine replacement)	1	7141	NM_003284.3	141801770	NP_003275.1	ENSG00000118245	ENST00000236979	ENSP00000236979
PH_hs_0000381	0.0664577	0.0152576	2.52319	6.53709	0.665467	0.462249	NA	NA	TRHR	thyrotropin-releasing hormone receptor	1	7201	NM_003301.5	347921842	NP_003292.1	ENSG00000174417	ENST00000311762,ENST00000518632	ENSP00000309818,ENSP00000430711
PH_hs_0000382	4.01898e-16	1.49235e-14	61.4956	68.0345	0.124168	0.131597	-0.645712	0.020997	CCNO	cyclin O	1	10309	NM_021147.3	153791754	NP_066970.3	ENSG00000152669	ENST00000282572,ENST00000501463	ENSP00000282572,ENSP00000422485
PH_hs_0000383	1.53471e-18	3.56456e-14	129.156	294.85	0.114826	0.133592	0.327072	0.247244	ZBTB6	zinc finger and BTB domain containing 6	1	10773	NM_006626.5	384475549	NP_006617.1	ENSG00000186130	ENST00000373659	ENSP00000362763
PH_hs_0000384	5.58442e-08	1.22135e-35	458.362	879.198	0.188445	0.08061	0.100339	0.778379	COPB1	coatomer protein complex, subunit beta 1	1	1315	NM_001144062.1,NM_001144061.1,NM_016451.4	221316631;221316629;221316628	NP_001137534.1,NP_001137533.1,NP_057535.1	ENSG00000129083	ENST00000439561,ENST00000249923	ENSP00000397873,ENSP00000249923
PH_hs_0000385	4.65891e-23	1.64604e-24	926.899	2072.89	0.101842	0.098516	0.568448	0.00273565	HLTF	helicase-like transcription factor	1	6596	NM_003071.3,NM_139048.2	117968550;117968479	NP_003062.2,NP_620636.1	ENSG00000071794	ENST00000310053,ENST00000465259	ENSP00000308944,ENSP00000420745
PH_hs_0000386	9.63811e-14	1.25885e-35	726.824	1195.66	0.135986	0.0806258	0.0541096	0.804752	JOSD1	Josephin domain containing 1	1	9929	NM_014876.5	215598711	NP_055691.1	ENSG00000100221	ENST00000216039	ENSP00000216039
PH_hs_0000388	0.00119543	3.27459e-14	11.5756	163.211	0.329292	0.133394	NA	NA	KIF14	kinesin family member 14	1	9928	NM_014875.2	208610006	NP_055690.1	ENSG00000118193	ENST00000367350	ENSP00000356319
PH_hs_0000389	1.00126e-24	3.19616e-10	195.387	194.617	0.0980485	0.161801	-0.880162	0.00253613	CD97	CD97 molecule	1	976	NM_001025160.2,NM_001784.4,NM_078481.3	336285467;336285465;336285461	NP_001020331.1,NP_001775.2,NP_510966.1	ENSG00000123146	ENST00000242786,ENST00000357355,ENST00000358600	ENSP00000242786,ENSP00000349918,ENSP00000351413
PH_hs_0000390	4.00245e-13	1.66097e-13	96.7425	185.853	0.139644	0.13735	0.114164	0.658731	ARHGAP4	Rho GTPase activating protein 4	1	393	NM_001164741.1,NM_001666.4	258613906;258613905	NP_001158213.1,NP_001657.3	ENSG00000268876|ENSG00000089820	ENST00000596481,ENST00000596128,ENST00000602200,ENST00000601174|ENST00000350060,ENST00000420383,ENST00000370028,ENST00000393721	ENSP00000469103,ENSP00000470787,ENSP00000472759,ENSP00000470194|ENSP00000203786,ENSP00000397533,ENSP00000359045,ENSP00000377322
PH_hs_0000391	6.62015e-20	2.25136e-09	148.665	461.279	0.110395	0.170515	0.784083	0.0431884	LLGL2	lethal giant larvae homolog 2 (Drosophila)	1	3993	NM_004524.2,NM_001031803.1	62739160;73427802	NP_004515.2,NP_001026973.1	ENSG00000073350	ENST00000578638,ENST00000392550,ENST00000167462	ENSP00000463501,ENSP00000376333,ENSP00000167462
PH_hs_0000392	0.000347623	3.39099e-06	9.01356	21.0332	0.294859	0.222202	NA	NA	PPBPP2	pro-platelet basic protein pseudogene 2	1	10895	NR_026769.1	223029494	-	NA	NA	NA
PH_hs_0000393	4.74997e-33	6.5396e-36	8919.86	7626.76	0.0839044	0.0802868	-0.605365	0.00313977	PRKAG1	protein kinase, AMP-activated, gamma 1 non-catalytic subunit	1	5571	NM_001206710.1,NM_001206709.1,NM_002733.4	332000016;332000014;332000013	NP_001193639.1,NP_001193638.1,NP_002724.1	ENSG00000181929	ENST00000395170,ENST00000552212,ENST00000551259,ENST00000546531,ENST00000548065,ENST00000316299,ENST00000547306,ENST00000548362	ENSP00000378599,ENSP00000448972,ENSP00000447961,ENSP00000447637,ENSP00000447433,ENSP00000323867,ENSP00000448873,ENSP00000446987
PH_hs_0000394	7.22315e-11	7.00344e-07	91.3313	178.412	0.155979	0.207258	0.13338	0.716235	CSN1S1	casein alpha s1	1	1446	NM_001025104.1,NM_001890.1	68303568;4503084	NP_001020275.1,NP_001881.1	ENSG00000126545	ENST00000444405,ENST00000510936,ENST00000505782,ENST00000507772,ENST00000507763,ENST00000246891	ENSP00000413157,ENSP00000421314,ENSP00000426684,ENSP00000427490,ENSP00000422611,ENSP00000246891
PH_hs_0000395	0.0141349	4.20172e-08	6.52922	26.4796	0.455888	0.186628	NA	NA	REG1P	regenerating islet-derived 1 pseudogene	1	5969	NR_002714.1	84871995	-	NA	NA	NA
PH_hs_0000396	5.04976e-28	3.3646e-38	3665.9	3716.47	0.0916421	0.0777063	-0.45701	0.0210914	PCBD1	pterin-4 alpha-carbinolamine dehydratase/dimerization cofactor of hepatocyte nuclear factor 1 alpha	1	5092	NM_000281.2	50086629	NP_000272.1	ENSG00000166228	ENST00000299299	ENSP00000299299
PH_hs_0000397	0.0578487	0.16065	2.52319	6.00304	0.63569	1.00828	NA	NA	REN	renin	1	5972	NM_000537.3	205277414	NP_000528.1	ENSG00000143839	ENST00000367195,ENST00000272190	ENSP00000356163,ENSP00000272190
PH_hs_0000398	0.000691738	1.33855e-05	7.49188	14.0071	0.312688	0.238133	NA	NA	CYLC2	cylicin, basic protein of sperm head cytoskeleton 2	1	1539	NM_001340.3	242247096	NP_001331.1	ENSG00000155833	ENST00000487798,ENST00000374798	ENSP00000417674,ENSP00000420256
PH_hs_0000399	9.61878e-10	5.07619e-26	188.406	342.196	0.166552	0.0953767	0.00117845	0.996973	MECP2	methyl CpG binding protein 2 (Rett syndrome)	1	4204	NM_004992.3	160707948	NP_004983.1	ENSG00000268563|ENSG00000169057	ENST00000601699|ENST00000303391	ENSP00000470011|ENSP00000301948
PH_hs_0000400	6.57969e-17	5.06062e-09	97.3944	175.141	0.120888	0.17456	0.0186263	0.952676	previous version conserved probe	NA	7	NA	NA	NA	NA	NA	NA	NA
PH_hs_0000401	1.02908e-32	8.52796e-28	5390.72	6213.75	0.0843616	0.0920447	-0.21017	0.262524	CASP6	caspase 6, apoptosis-related cysteine peptidase	1	839	NM_001226.3,NM_032992.2	73622128;73622127	NP_001217.2,NP_116787.1	ENSG00000138794	ENST00000265164,ENST00000352981	ENSP00000265164,ENSP00000285333
PH_hs_0000402	1.35874e-15	2.32324e-12	136.803	140.296	0.12653	0.144593	-0.792249	0.00359497	IRX3	iroquois homeobox 3	1	79191	NM_024336.2	226371734	NP_077312.2	ENSG00000177508	ENST00000329734	ENSP00000331608
PH_hs_0000403	9.80556e-16	6.27848e-25	91.4242	199.056	0.125885	0.0976156	0.291463	0.262142	CASK	calcium/calmodulin-dependent serine protein kinase (MAGUK family)	1	8573	NM_001126055.2,NM_001126054.2,NM_003688.3	193794869;193788695;193788694	NP_001119527.1,NP_001119526.1,NP_003679.2	ENSG00000147044	ENST00000361962,ENST00000318588,ENST00000421587	ENSP00000354641,ENSP00000322727,ENSP00000400526
PH_hs_0000404	4.37567e-34	5.88353e-28	363.484	312.113	0.0825394	0.091759	-1.06579	2.49777e-07	PHGDH	phosphoglycerate dehydrogenase	1	26227	NM_006623.3	217272837	NP_006614.2	ENSG00000092621	ENST00000369407,ENST00000369409	ENSP00000358415,ENSP00000358417
PH_hs_0000405	2.41786e-06	2.45438e-22	50.6732	140.959	0.218733	0.103625	NA	NA	FAM63A	family with sequence similarity 63, member A	1	55793	NM_001163260.1,NM_001163259.1,NM_018379.4,NM_001163258.1,NM_001040217.2	253795491;253795489;253795486;253795487;253795485	NP_001156732.1,NP_001156731.1,NP_060849.2,NP_001156730.1,NP_001035307.1	ENSG00000143409	ENST00000361936,ENST00000312210	ENSP00000354814,ENSP00000310923
PH_hs_0000406	1.56562e-32	5.14478e-15	1182.37	2097.94	0.0846129	0.129272	0.241513	0.308242	HDAC2	histone deacetylase 2	1	3066	NM_001527.3,NR_033441.1,NR_073443.1	293336690;293336712;422399067	NP_001518.3,-	ENSG00000196591	ENST00000368632,ENST00000519108	ENSP00000357621,ENSP00000430008
PH_hs_0000408	7.80091e-18	4.98721e-05	488.082	807.853	0.117335	0.256989	-0.0453129	0.915851	TBC1D13	TBC1 domain family, member 13	1	54662	NM_018201.3	190014602	NP_060671.3	ENSG00000107021	ENST00000539497,ENST00000223865,ENST00000372648	ENSP00000437751,ENSP00000223865,ENSP00000361731
PH_hs_0000409	1.21698e-21	6.17418e-35	453.395	503.052	0.105434	0.0814668	-0.64945	0.00065833	SLC39A11	solute carrier family 39 (metal ion transporter), member 11	1	201266	NM_001159770.1,NM_139177.3	229577421;229577417	NP_001153242.1,NP_631916.2	ENSG00000133195	ENST00000542342,ENST00000255559	ENSP00000445829,ENSP00000255559
PH_hs_0000410	2.80178e-26	7.18208e-39	1291.58	2287.95	0.0948697	0.0769958	0.268467	0.087526	PKIG	protein kinase (cAMP-dependent, catalytic) inhibitor gamma	1	11142	NM_007066.3,NM_181805.1,NM_181804.1	32483384;32483382;32483380	NP_008997.1,NP_861521.1,NP_861520.1	ENSG00000168734	ENST00000349959,ENST00000372886,ENST00000372889,ENST00000372891,ENST00000372892,ENST00000372894	ENSP00000338067,ENSP00000361977,ENSP00000361980,ENSP00000361981,ENSP00000361983,ENSP00000361985
PH_hs_0000411	6.9134e-22	9.14245e-17	5810.95	9201.31	0.104785	0.121465	0.269815	0.250489	PLIN2	perilipin 2	1	123	NR_038064.1,NM_001122.3	327199306;327199305	-,NP_001113.2	ENSG00000147872	ENST00000411567,ENST00000276914	ENSP00000415270,ENSP00000276914
PH_hs_0000413	2.58442e-28	2.61113e-35	1344.79	4442.69	0.091135	0.0810084	1.20487	1.64605e-11	STOML2	stomatin (EPB72)-like 2	1	30968	NM_013442.1	7305502	NP_038470.1	ENSG00000165283	ENST00000452248,ENST00000488050,ENST00000356493	ENSP00000395743,ENSP00000434531,ENSP00000348886
PH_hs_0000414	1.07498e-23	8.49393e-22	369.47	486.562	0.100343	0.10502	-0.417309	0.0595843	TMEM98	transmembrane protein 98	1	26022	NM_001033504.1,NM_015544.2	75677344;75677342	NP_001028676.1,NP_056359.2	ENSG00000006042	ENST00000583437,ENST00000439138,ENST00000578289,ENST00000261713,ENST00000395149,ENST00000394642	ENSP00000463539,ENSP00000406394,ENSP00000464537,ENSP00000261713,ENSP00000398446,ENSP00000378138
PH_hs_0000415	0.289818	0.00318245	2.04186	8.02659	1.80533	0.36652	NA	NA	RAB11FIP4	RAB11 family interacting protein 4 (class II)	1	84440	NM_032932.3	54111426	NP_116321.2	NA	NA	NA
PH_hs_0000416	0.0133211	2.65788e-08	4.96869	24.9902	0.451117	0.18381	NA	NA	UBFD1	ubiquitin family domain containing 1	1	56061	NM_019116.2	77917603	NP_061989.2	NA	NA	NA
PH_hs_0000417	6.75259e-16	8.81395e-18	1624.48	2856.71	0.125158	0.11753	0.275987	0.258724	LSM10	LSM10, U7 small nuclear RNA associated	1	84967	NM_032881.1	14249631	NP_116270.1	ENSG00000181817	ENST00000315732	ENSP00000319341
PH_hs_0000418	8.45619e-28	3.18504e-32	182.002	645.726	0.0920382	0.0850434	0.995868	7.01445e-07	LOC100996657|SRSF10	serine/arginine-rich splicing factor 10-like|serine/arginine-rich splicing factor 10	4	100996657|10772	XM_003846424.2|NM_001191005.1,NM_054016.2	410170854|300360546;300360541	XP_003846472.1|NP_001177934.1,NP_473357.1	ENSG00000188529|ENSG00000215699	ENST00000343255,ENST00000492112|ENST00000374449	ENSP00000344149,ENSP00000420195|ENSP00000363573
PH_hs_0000419	4.64998e-07	0.00147866	56.7211	100.096	0.203836	0.336458	-0.0906692	0.875941	NLK	nemo-like kinase	1	51701	NM_016231.4	149408125	NP_057315.3	ENSG00000087095	ENST00000407008	ENSP00000384625
PH_hs_0000420	1.23356e-27	1.9678e-25	2476.8	4682.76	0.0923316	0.0965635	0.427468	0.0338973	C2orf47	chromosome 2 open reading frame 47	1	79568	NM_024520.2	239582771	NP_078796.2	ENSG00000162972	ENST00000295079,ENST00000435773,ENST00000392290	ENSP00000295079,ENSP00000396846,ENSP00000376111
PH_hs_0000421	2.46661e-23	1.1579e-18	611.113	1048.86	0.101184	0.114407	0.0609856	0.771344	LPGAT1	lysophosphatidylglycerol acyltransferase 1	1	9926	NM_014873.2	198386337	NP_055688.1	NA	NA	NA
PH_hs_0000422	8.98283e-22	6.03348e-17	2063.64	6008.25	0.105084	0.120737	1.04977	1.38282e-05	HPCAL1	hippocalcin-like 1	1	3241	NM_001258359.1,NM_001258358.1,NM_001258357.1,NM_134421.2,NM_002149.3	385298706;385298702;385298700;385298699;385298698	NP_001245288.1,NP_001245287.1,NP_001245286.1,NP_602293.1,NP_002140.2	ENSG00000115756	ENST00000381765,ENST00000307845	ENSP00000371184,ENSP00000310749
PH_hs_0000423	3.84414e-17	1.57637e-30	598.55	680.323	0.119962	0.0875308	-0.573456	0.0162869	IGBP1	immunoglobulin (CD79A) binding protein 1	1	3476	NM_001551.2	48375183	NP_001542.1	ENSG00000089289	ENST00000356413,ENST00000342206	ENSP00000348784,ENSP00000363661
PH_hs_0000424	5.00222e-10	1.21308e-15	65.2145	566.722	0.163684	0.126305	2.23474	6.0483e-14	ZBTB5	zinc finger and BTB domain containing 5	1	9925	NM_014872.2	209413745	NP_055687.1	ENSG00000168795	ENST00000307750	ENSP00000307604
PH_hs_0000425	6.5301e-36	3.02492e-23	1974.38	2321.5	0.0802861	0.101394	-0.302114	0.154663	ASXL1	additional sex combs like 1 (Drosophila)	1	171023	NM_015338.5	257195176	NP_056153.2	ENSG00000171456	ENST00000306058,ENST00000375687	ENSP00000305119,ENSP00000364839
PH_hs_0000427	9.18218e-17	8.41011e-29	281.292	405.672	0.121473	0.0903036	-0.315268	0.123483	MFGE8	milk fat globule-EGF factor 8 protein	1	4240	NM_001114614.1,NM_005928.2	167830476;167830474	NP_001108086.1,NP_005919.2	ENSG00000140545	ENST00000539437,ENST00000268150,ENST00000268151,ENST00000558018	ENSP00000442386,ENSP00000268150,ENSP00000268151,ENSP00000452734
PH_hs_0000428	8.59649e-14	2.18023e-21	586.108	499.102	0.135704	0.106117	-1.00241	6.69512e-05	USP5	ubiquitin specific peptidase 5 (isopeptidase T)	1	8078	NM_003481.2,NM_001098536.1	148727246;148727330	NP_003472.2,NP_001092006.1	ENSG00000268462|ENSG00000111667	ENST00000597018,ENST00000595281|ENST00000389231,ENST00000229268	ENSP00000470388,ENSP00000472079|ENSP00000373883,ENSP00000229268
PH_hs_0000429	0.185443	2.08115e-19	11.8864	117.037	1.11755	0.11195	NA	NA	RAB26	RAB26, member RAS oncogene family	1	25837	NM_014353.4	46361977	NP_055168.2	ENSG00000167964	ENST00000210187	ENSP00000210187
PH_hs_0000430	0.000482725	2.23027e-13	20.5503	113.682	0.302993	0.138106	NA	NA	NBEA	neurobeachin	1	26960	NM_001204197.1,NM_015678.4	323510702;291045420	NP_001191126.1,NP_056493.3	ENSG00000172915	ENST00000310336,ENST00000400445,ENST00000540320,ENST00000379922,ENST00000379939	ENSP00000308534,ENSP00000383295,ENSP00000440951,ENSP00000369254,ENSP00000369271
PH_hs_0000432	6.90076e-06	0.000313062	21.0705	51.116	0.230044	0.292394	NA	NA	HMGCLL1	3-hydroxymethyl-3-methylglutaryl-CoA lyase-like 1	1	54511	NM_001042406.1,NM_019036.2	109150421;109150426	NP_001035865.1,NP_061909.2	ENSG00000146151	ENST00000370852,ENST00000398661,ENST00000274901	ENSP00000359889,ENSP00000381654,ENSP00000274901
PH_hs_0000433	5.03934e-15	5.42113e-37	1213.36	1818.01	0.129228	0.079036	0.012721	0.959614	LMO4	LIM domain only 4	1	8543	NM_006769.3	197382802	NP_006760.1	ENSG00000143013	ENST00000370542	ENSP00000359573
PH_hs_0000434	7.36236e-12	1.2737e-17	384.976	537.545	0.148135	0.118124	-0.314373	0.250169	FKBP10	FK506 binding protein 10, 65 kDa	1	60681	NM_021939.3	192448442	NP_068758.3	ENSG00000141756|ENSG00000261258	ENST00000544340,ENST00000455106,ENST00000489591,ENST00000321562,ENST00000269598|ENST00000567782,ENST00000568842,ENST00000566592	ENSP00000442009,ENSP00000416822,ENSP00000466352,ENSP00000317232,ENSP00000269598|ENSP00000456255,ENSP00000455335,ENSP00000456130
PH_hs_0000435	3.40245e-14	1.71395e-37	2758.47	3605.06	0.133483	0.0784769	-0.101394	0.638808	NDEL1	nudE nuclear distribution E homolog (A. nidulans)-like 1	1	81565	NM_001025579.2,NM_030808.4	380422391;380422392	NP_001020750.1,NP_110435.1	ENSG00000166579	ENST00000380025,ENST00000334527	ENSP00000369364,ENSP00000333982
PH_hs_0000436	1.63443e-18	1.95447e-27	303.774	915.712	0.11492	0.0926929	0.807715	0.00064209	UPF2	UPF2 regulator of nonsense transcripts homolog (yeast)	1	26019	NM_015542.3,NM_080599.2	359751385;359751384	NP_056357.1,NP_542166.1	ENSG00000151461	ENST00000397053,ENST00000379172,ENST00000357604,ENST00000356352	ENSP00000380244,ENSP00000368470,ENSP00000350221,ENSP00000348708
PH_hs_0000438	1.15532e-26	2.46968e-33	16704.7	16089.2	0.0941286	0.0835233	-0.351393	0.0855697	PSMD1	proteasome (prosome, macropain) 26S subunit, non-ATPase, 1	1	5707	NM_001191037.1,NM_002807.3,NR_034059.1	300388182;300388181;300388184	NP_001177966.1,NP_002798.2,-	ENSG00000173692	ENST00000373635,ENST00000308696	ENSP00000362738,ENSP00000309474
PH_hs_0000439	9.13292e-18	4.39969e-16	379.556	1898.78	0.117587	0.124339	1.62827	1.89075e-09	SLMO2	slowmo homolog 2 (Drosophila)	1	51012	NM_001256403.1,NM_016045.2	373938461;117553614	NP_001243332.1,NP_057129.2	ENSG00000101166	ENST00000355937	ENSP00000348206
PH_hs_0000440	3.05573e-28	6.72352e-14	1208.59	1277.07	0.0912611	0.135104	-0.520966	0.0438814	ST6GALNAC4	ST6 (alpha-N-acetyl-neuraminyl-2,3-beta-galactosyl-1,3)-N-acetylgalactosaminide alpha-2,6-sialyltransferase 4	1	27090	NM_175040.3,NM_175039.3	88999588;88999589	NP_778205.1,NP_778204.1	ENSG00000136840	ENST00000343609,ENST00000335791	ENSP00000340382,ENSP00000336733
PH_hs_0000442	5.26882e-21	2.19261e-34	1724.98	2127.39	0.107175	0.0821562	-0.235923	0.289769	PLXNB2	plexin B2	1	23654	NM_012401.3	342307103	NP_036533.2	ENSG00000196576	ENST00000359337,ENST00000449103	ENSP00000352288,ENSP00000409171
PH_hs_0000443	2.21188e-13	3.39661e-14	94.2193	130.201	0.138085	0.133479	-0.321861	0.218629	SLMAP	sarcolemma associated protein	1	7871	NM_007159.2	56550042	NP_009090.2	ENSG00000163681	ENST00000442599,ENST00000460223,ENST00000494088,ENST00000495364,ENST00000416658	ENSP00000388978,ENSP00000420703,ENSP00000418218,ENSP00000419543,ENSP00000389978
PH_hs_0000444	2.71491e-16	8.74041e-22	159.356	396.426	0.123434	0.105053	0.455193	0.028601	ZDHHC17	zinc finger, DHHC-type containing 17	1	23390	NM_015336.2	103471992	NP_056151.2	ENSG00000186908	ENST00000334822,ENST00000426126	ENSP00000334868,ENSP00000403397
PH_hs_0000445	7.2737e-05	2.87179e-16	45.5643	525.054	0.26325	0.123539	NA	NA	YEATS4	YEATS domain containing 4	1	8089	NM_006530.2	29337287	NP_006521.1	ENSG00000127337	ENST00000548020,ENST00000247843	ENSP00000447199,ENSP00000247843
PH_hs_0000446	2.16106e-31	5.2891e-25	416.681	565.01	0.0862373	0.0974579	-0.35965	0.0849438	KLF6	Kruppel-like factor 6	1	1316	NR_027653.1,NM_001160125.1,NM_001160124.1,NM_001300.5	236460817;236460751;236460554;236460447	-,NP_001153597.1,NP_001153596.1,NP_001291.3	NA	NA	NA
PH_hs_0000447	2.10625e-11	7.18339e-19	130.025	219.246	0.151598	0.113707	-0.0999851	0.699752	GMEB1	glucocorticoid modulatory element binding protein 1	1	10691	NM_024482.2,NM_006582.3	324120865;324120864	NP_077808.1,NP_006573.2	ENSG00000162419	ENST00000294409,ENST00000361872	ENSP00000294409,ENSP00000355186
PH_hs_0000448	1.71392e-08	4.62312e-07	37.0946	82.5982	0.181223	0.203789	NA	NA	CTDP1	CTD (carboxy-terminal domain, RNA polymerase II, polypeptide A) phosphatase, subunit 1	1	9150	NM_001202504.1,NM_004715.4	321267521;321267519	NP_001189433.1,NP_004706.3	ENSG00000060069	ENST00000591598,ENST00000299543	ENSP00000465119,ENSP00000299543
PH_hs_0000449	1.57389e-13	2.08224e-37	1358.03	1665.61	0.137213	0.0785706	-0.267781	0.330458	LGALS8	lectin, galactoside-binding, soluble, 8	1	3964	NM_006499.4,NM_201544.2,NM_201543.2,NM_201545.2	318068050;319528536;319528535;318068047	NP_006490.3,NP_963838.1,NP_963837.1,NP_963839.1	ENSG00000116977	ENST00000450372,ENST00000323938,ENST00000341872	ENSP00000408657,ENSP00000434860,ENSP00000342139
PH_hs_0000450	2.06066e-08	8.66082e-11	25.519	44.4663	0.182296	0.156657	NA	NA	KLHL24	kelch-like 24 (Drosophila)	1	54800	NM_017644.3	62865888	NP_060114.2	NA	NA	NA
PH_hs_0000451	8.37374e-35	3.07151e-31	1055.06	1375.28	0.081631	0.086462	-0.226385	0.171604	COQ10A	coenzyme Q10 homolog A (S. cerevisiae)	1	93058	NM_001099337.1,NM_144576.3	151101385;151101383	NP_001092807.1,NP_653177.3	ENSG00000135469	ENST00000551814,ENST00000546544,ENST00000433805,ENST00000308197,ENST00000553234	ENSP00000447964,ENSP00000446723,ENSP00000407843,ENSP00000312587,ENSP00000446957
PH_hs_0000452	1.43114e-36	1.40317e-30	2772.05	2548.72	0.0795167	0.0874534	-0.637492	0.000192377	NRD1	nardilysin (N-arginine dibasic convertase)	1	4898	NM_001101662.1,NM_002525.2,NM_001242361.1	156071451;156071449;334358860	NP_001095132.1,NP_002516.2,NP_001229290.1	ENSG00000078618	ENST00000539524,ENST00000354831,ENST00000352171,ENST00000440943	ENSP00000444416,ENSP00000346890,ENSP00000262679,ENSP00000398464
PH_hs_0000453	1.28941e-19	1.14404e-23	1829.39	1954.59	0.111292	0.100405	-0.448949	0.0357406	TCP1	t-complex 1	1	6950	NM_001008897.1,NM_030752.2	57863258;57863256	NP_001008897.1,NP_110379.2	ENSG00000120438	ENST00000321394	ENSP00000317334
PH_hs_0000454	1.10939e-16	6.31218e-16	996.594	2747.53	0.121808	0.125028	0.878429	0.00111151	AHCYL1	adenosylhomocysteinase-like 1	1	10768	NM_001242676.1,NM_001242675.1,NM_001242674.1,NM_001242673.1,NM_006621.5	336455100;336455098;336455096;336455094;336455093	NP_001229605.1,NP_001229604.1,NP_001229603.1,NP_001229602.1,NP_006612.2	ENSG00000168710	ENST00000359172	ENSP00000352092
PH_hs_0000455	3.6028e-15	4.65666e-18	1970.43	10820	0.128521	0.116521	1.99305	2.19767e-10	TRAM1	translocation associated membrane protein 1	1	23471	NM_014294.5	261245014	NP_055109.1	ENSG00000067167	ENST00000262213,ENST00000521425	ENSP00000262213,ENSP00000428052
PH_hs_0000457	8.98688e-24	3.48868e-29	5974.25	6344.2	0.100164	0.0896675	-0.317572	0.0766173	IFT20	intraflagellar transport 20 homolog (Chlamydomonas)	1	90410	NM_001267778.1,NM_001267777.1,NM_001267776.1,NM_001267775.1,NM_174887.3,NM_001267774.1	392050758;392050756;392050753;392050751;392050750;392050748	NP_001254707.1,NP_001254706.1,NP_001254705.1,NP_001254704.1,NP_777547.1,NP_001254703.1	ENSG00000109083|ENSG00000262866	ENST00000585313,ENST00000585089,ENST00000395418,ENST00000357896,ENST00000578009,ENST00000579419|ENST00000580696,ENST00000577872,ENST00000575742,ENST00000573233,ENST00000581681,ENST00000580505	ENSP00000463138,ENSP00000464443,ENSP00000378809,ENSP00000350570,ENSP00000464210,ENSP00000463322|ENSP00000463655,ENSP00000462871,ENSP00000458458,ENSP00000461706,ENSP00000462704,ENSP00000463828
PH_hs_0000458	7.62236e-22	3.05763e-42	940.151	1618.52	0.104896	0.0736975	0.178429	0.305892	CCNYL1	cyclin Y-like 1	1	151195	NM_001142300.1,NM_152523.2	214830654;214830564	NP_001135772.1,NP_689736.1	ENSG00000163249	ENST00000392209	ENSP00000376045
PH_hs_0000460	8.78711e-06	2.28275e-21	31.6834	132.044	0.232901	0.106171	NA	NA	NA	NA	1	NA	NA	NA	NA	ENSG00000173406	ENST00000371236	ENSP00000360280
PH_hs_0000461	0.00771168	1.09726e-06	5.52771	18.0091	0.412834	0.21121	NA	NA	CDHR2	cadherin-related family member 2	1	54825	NM_017675.4,NM_001171976.1	285002215;285002213	NP_060145.3,NP_001165447.1	ENSG00000074276	ENST00000506348,ENST00000261944,ENST00000510636	ENSP00000421078,ENSP00000261944,ENSP00000424565
PH_hs_0000462	2.43966e-41	7.35797e-40	8630.78	7042.53	0.0745384	0.0759822	-0.674572	0.000156911	MRPL37	mitochondrial ribosomal protein L37	1	51253	NM_016491.3	169646422	NP_057575.2	ENSG00000116221	ENST00000336230,ENST00000360840	ENSP00000338526,ENSP00000354086
PH_hs_0000463	1.98829e-09	8.93132e-24	78.6917	128.998	0.169919	0.100158	-0.0793079	0.813895	XPR1	xenotropic and polytropic retrovirus receptor 1	1	9213	NM_001135669.1,NM_004736.3	208609981;208609980	NP_001129141.1,NP_004727.2	ENSG00000143324	ENST00000367590	ENSP00000356562
PH_hs_0000464	0.000690933	0.000137636	8.01205	15.5417	0.312655	0.274912	NA	NA	PVRL1	poliovirus receptor-related 1 (herpesvirus entry mediator C)	1	5818	NM_002855.4	90265812	NP_002846.3	ENSG00000110400	ENST00000264025	ENSP00000264025
PH_hs_0000465	0.170106	1.92951e-06	6.00904	17.0086	1.0485	0.216505	NA	NA	SVOP	SV2 related protein homolog (rat)	1	55530	NM_018711.2	72534841	NP_061181.1	ENSG00000166111	ENST00000299134	ENSP00000299134
PH_hs_0000467	3.76099e-07	5.01197e-12	34.1289	66.9213	0.202127	0.146926	NA	NA	KCNMA1	potassium large conductance calcium-activated channel, subfamily M, alpha member 1	1	3778	NM_001271518.1,NM_001014797.2	408358004;238624128	NP_001258447.1,NP_001014797.1	NA	NA	NA
PH_hs_0000468	4.54872e-23	2.33454e-22	6164.47	10401.9	0.101817	0.10357	0.376244	0.0716982	EMC7	ER membrane protein complex subunit 7	1	56851	NM_020154.2	56676383	NP_064539.1	ENSG00000134153	ENST00000528949,ENST00000527822,ENST00000256545	ENSP00000434496,ENSP00000434292,ENSP00000256545
PH_hs_0000469	2.0817e-08	2.41515e-08	30.4488	37.5528	0.182356	0.183236	NA	NA	VAV2	vav 2 guanine nucleotide exchange factor	1	7410	NM_001134398.1,NM_003371.3	197304714;197304713	NP_001127870.1,NP_003362.2	NA	NA	NA
PH_hs_0000470	1.81748e-22	2.19445e-23	1229.26	2390.06	0.103296	0.101064	0.398185	0.0382333	CCDC86	coiled-coil domain containing 86	1	79080	NM_024098.3	153791291	NP_077003.1	ENSG00000110104	ENST00000535217,ENST00000227520	ENSP00000442111,ENSP00000227520
PH_hs_0000475	6.06967e-27	9.17997e-28	299.217	327.632	0.0936009	0.0921018	-0.726763	0.000113847	BHLHB9	basic helix-loop-helix domain containing, class B, 9	1	80823	NM_001142530.1,NM_001142529.1,NM_001142528.1,NM_001142527.1,NM_001142526.1,NM_001142525.1,NM_001142524.1,NM_030639.2	216547714;216547681;216547671;216547662;216547654;216547645;216547638;216547631	NP_001136002.1,NP_001136001.1,NP_001136000.1,NP_001135999.1,NP_001135998.1,NP_001135997.1,NP_001135996.1,NP_085142.1	ENSG00000198908	ENST00000448867,ENST00000447531,ENST00000457056,ENST00000361229	ENSP00000391722,ENSP00000405893,ENSP00000403226,ENSP00000354675
PH_hs_0000476	0.00134331	0.474054	7.97321	34.1074	0.333168	15.3648	NA	NA	KIAA1239	KIAA1239	1	57495	NM_001144990.1	222418586	NP_001138462.1	ENSG00000174145	ENST00000309447	ENSP00000309501
PH_hs_0000477	3.26486e-13	6.76774e-12	187.189	259.161	0.139103	0.147868	-0.40399	0.148801	NIPAL4	NIPA-like domain containing 4	1	348938	NM_001172292.1,NM_001099287.1	288684102;149944535	NP_001165763.1,NP_001092757.1	ENSG00000172548	ENST00000311946	ENSP00000311687
PH_hs_0000480	1.10658e-24	4.39005e-33	3281.05	4494.46	0.098142	0.0838582	-0.017512	0.917034	DKC1	dyskeratosis congenita 1, dyskerin	1	1736	NM_001142463.1,NM_001363.3	215599014;215598984	NP_001135935.1,NP_001354.1	ENSG00000268226|ENSG00000130826	ENST00000596793|ENST00000369550	ENSP00000472996|ENSP00000358563
PH_hs_0000484	3.58615e-20	5.27562e-26	214.843	341.196	0.109589	0.0954099	-0.20426	0.283094	NUDCD3	NudC domain containing 3	1	23386	NM_015332.3	122939164	NP_056147.2	NA	NA	NA
PH_hs_0000485	1.99035e-09	1.73801e-21	63.2655	146.563	0.169924	0.10585	0.256361	0.255198	JPH3	junctophilin 3	1	57338	NM_020655.3	409971419	NP_065706.2	ENSG00000154118	ENST00000284262	ENSP00000284262
PH_hs_0000486	0.000662515	1.91472e-06	8.01205	20.0101	0.311478	0.21643	NA	NA	GATAD2B	GATA zinc finger domain containing 2B	1	57459	NM_020699.2	157674359	NP_065750.1	NA	NA	NA
PH_hs_0000487	4.44697e-16	8.57058e-20	221.884	397.028	0.124359	0.11074	-0.0198358	0.937344	GCC1	GRIP and coiled-coil domain containing 1	1	79571	NM_024523.5	34305454	NP_078799.2	ENSG00000179562	ENST00000321407	ENSP00000318821
PH_hs_0000488	2.09061e-19	9.44495e-21	1829.99	2460.91	0.111956	0.107893	-0.110853	0.589427	NCSTN	nicastrin	1	23385	NM_015331.2	62548867	NP_056146.1	ENSG00000162736	ENST00000392212,ENST00000368063,ENST00000294785	ENSP00000376047,ENSP00000357042,ENSP00000294785
PH_hs_0000489	1.06072e-13	3.20941e-23	429.849	445.429	0.136223	0.101455	-0.751437	0.00184558	SPECC1L	sperm antigen with calponin homology and coiled-coil domains 1-like	1	23384	NM_001254733.1,NM_001254732.1,NM_001145468.2,NM_015330.3	361050352;361050349;361050345;361050347	NP_001241662.1,NP_001241661.1,NP_001138940.2,NP_056145.3	ENSG00000100014	ENST00000437398,ENST00000314328	ENSP00000393363,ENSP00000325785
PH_hs_0000490	2.63332e-41	4.06545e-29	3823.2	3537.67	0.0745699	0.0897772	-0.590802	0.00302217	CDKN2C	cyclin-dependent kinase inhibitor 2C (p18, inhibits CDK4)	1	1031	NM_078626.2,NM_001262.2	89903019;17981697	NP_523240.1,NP_001253.1	ENSG00000123080	ENST00000396148,ENST00000371761,ENST00000262662	ENSP00000379452,ENSP00000360826,ENSP00000262662
PH_hs_0000491	1.58802e-35	5.38972e-33	1677.03	2015.75	0.080747	0.0839786	-0.281571	0.144783	CCNL1	cyclin L1	1	57018	NM_020307.2	49472825	NP_064703.1	ENSG00000163660	ENST00000468977,ENST00000470121,ENST00000475298,ENST00000295926	ENSP00000417218,ENSP00000417237,ENSP00000417343,ENSP00000295926
PH_hs_0000492	4.59824e-10	3.9424e-07	33.9735	102.946	0.163325	0.202503	NA	NA	FAM49A	family with sequence similarity 49, member A	1	81553	NM_030797.3	288557346	NP_110424.1	NA	NA	NA
PH_hs_0000493	0.000607583	2.34877e-05	8.01205	17.0312	0.309091	0.245689	NA	NA	SCN3B	sodium channel, voltage-gated, type III, beta subunit	1	55800	NM_018400.3,NM_001040151.1	93587339;93587331	NP_060870.1,NP_001035241.1	ENSG00000166257	ENST00000530277	ENSP00000432785
PH_hs_0000494	3.2345e-18	4.66969e-17	593.747	1052.64	0.115956	0.120295	0.106805	0.638703	SLC26A11	solute carrier family 26, member 11	1	284129	NM_173626.3,NM_001166349.1,NM_001166348.1,NM_001166347.1	262206104;262206074;262206068;262206062	NP_775897.3,NP_001159821.1,NP_001159820.1,NP_001159819.1	ENSG00000181045	ENST00000546047,ENST00000411502,ENST00000361193	ENSP00000440724,ENSP00000403998,ENSP00000355384
PH_hs_0000495	5.17829e-07	1.4637e-17	80.1982	113.08	0.204719	0.118351	-0.257506	0.533938	SLC12A6	solute carrier family 12 (potassium/chloride transporters), member 6	1	9990	NM_001042497.1,NM_001042496.1,NM_001042495.1,NM_001042494.1,NM_005135.2,NM_133647.1	110224457;110224455;110224453;110224451;110224450;110224448	NP_001035962.1,NP_001035961.1,NP_001035960.1,NP_001035959.1,NP_005126.1,NP_598408.1	ENSG00000140199	ENST00000451844,ENST00000290209,ENST00000561080,ENST00000560164,ENST00000397702,ENST00000559664,ENST00000458406,ENST00000559523,ENST00000354181,ENST00000560611,ENST00000397707	ENSP00000390199,ENSP00000290209,ENSP00000454069,ENSP00000452705,ENSP00000380814,ENSP00000453702,ENSP00000387725,ENSP00000452904,ENSP00000346112,ENSP00000454168,ENSP00000380819
PH_hs_0000496	7.03981e-09	1.05515e-15	47.1485	110.387	0.176292	0.126029	NA	NA	APBA1	amyloid beta (A4) precursor protein-binding, family A, member 1	1	320	NM_001163.3	194353986	NP_001154.2	ENSG00000262976|ENSG00000107282	ENST00000573255|ENST00000265381	ENSP00000461256|ENSP00000265381
PH_hs_0000497	5.86461e-22	1.7534e-31	3495.31	4296.22	0.104598	0.0861045	-0.17144	0.365788	EFR3B	EFR3 homolog B (S. cerevisiae)	1	22979	NM_014971.1	190684709	NP_055786.1	NA	NA	NA
PH_hs_0000498	9.67973e-30	5.06466e-39	2097.09	2266.43	0.0887643	0.0768378	-0.422915	0.00729602	MCU	mitochondrial calcium uniporter	1	90550	NR_073062.1,NM_001270680.1,NM_001270679.1,NM_138357.2	429535857;398303804;398303802;398303801	-,NP_001257609.1,NP_001257608.1,NP_612366.1	ENSG00000156026	ENST00000536019,ENST00000357157,ENST00000373053	ENSP00000440913,ENSP00000349680,ENSP00000362144
PH_hs_0000500	2.0496e-07	3.50645e-31	299.327	1109.1	0.197461	0.0865471	1.16872	8.34544e-05	MARC2	mitochondrial amidoxime reducing component 2	1	54996	NM_017898.3	31542712	NP_060368.2	ENSG00000117791	ENST00000366913	ENSP00000355880
PH_hs_0000503	3.1846e-28	4.23501e-30	2720.51	2668.6	0.0912922	0.088196	-0.540693	0.0107764	GOLGA3	golgin A3	1	2802	NM_005895.3	87196329	NP_005886.2	ENSG00000090615	ENST00000204726,ENST00000450791	ENSP00000204726,ENSP00000410378
PH_hs_0000504	8.46911e-35	1.10412e-39	2050.9	2281.14	0.0816371	0.0761598	-0.381868	0.0232974	CNPPD1	cyclin Pas1/PHO80 domain containing 1	1	27013	NM_015680.4	187607436	NP_056495.3	ENSG00000115649	ENST00000360507	ENSP00000353698
PH_hs_0000507	4.17712e-15	3.33222e-33	2477.75	4257.21	0.128831	0.0836972	0.292534	0.180531	MGAT5	mannosyl (alpha-1,6-)-glycoprotein beta-1,6-N-acetyl-glucosaminyltransferase	1	4249	NM_002410.4	349732214	NP_002401.1	ENSG00000152127	ENST00000409645	ENSP00000386377
PH_hs_0000508	9.40341e-40	3.26503e-43	6001.34	5422.32	0.0760894	0.0728223	-0.562479	0.0014382	TSSC1	tumor suppressing subtransferable candidate 1	1	7260	NM_003310.2	215422397	NP_003301.1	ENSG00000032389	ENST00000382125,ENST00000398659	ENSP00000371559,ENSP00000381652
PH_hs_0000509	3.99425e-06	4.96993e-07	29.6416	83.8465	0.22394	0.204381	NA	NA	PCDH19	protocadherin 19	1	57526	NM_001184880.1,NM_001105243.1,NM_020766.2	296434286;157426846;157426844	NP_001171809.1,NP_001098713.1,NP_065817.2	ENSG00000165194	ENST00000255531,ENST00000373034,ENST00000420881	ENSP00000255531,ENSP00000362125,ENSP00000400327
PH_hs_0000510	0.000331213	0.000213264	18.5861	65.0939	0.293714	0.283841	NA	NA	TANC2	tetratricopeptide repeat, ankyrin repeat and coiled-coil containing 2	1	26115	NM_025185.3	157739944	NP_079461.2	ENSG00000170921	ENST00000389520	ENSP00000374171
PH_hs_0000511	1.37111e-11	6.49077e-24	2534.62	4286.91	0.150155	0.0998416	0.275991	0.264325	RBM23	RNA binding motif protein 23	1	55147	NM_018107.4,NM_001077352.1,NM_001077351.1	116734693;116734697;116734695	NP_060577.3,NP_001070820.1,NP_001070819.1	ENSG00000100461	ENST00000346528,ENST00000399922,ENST00000359890,ENST00000555209	ENSP00000339220,ENSP00000382806,ENSP00000352956,ENSP00000452602
PH_hs_0000512	9.9061e-23	1.01724e-23	1111.41	1911.83	0.10264	0.100287	0.205349	0.274609	CCS	copper chaperone for superoxide dismutase	1	9973	NM_005125.1	4826664	NP_005116.1	ENSG00000173992	ENST00000534763,ENST00000310190,ENST00000530961,ENST00000533244	ENSP00000436379,ENSP00000307870,ENSP00000433609,ENSP00000436318
PH_hs_0000513	7.10623e-21	2.35462e-23	1015.06	1841.82	0.107541	0.101136	0.272189	0.159913	SRGAP2	SLIT-ROBO Rho GTPase activating protein 2	1	23380	NM_001170637.2,NM_015326.3	428229674;428229673	NP_001164108.1,NP_056141.2	ENSG00000163486	ENST00000414007,ENST00000295713	ENSP00000390898,ENSP00000295713
PH_hs_0000514	2.28735e-25	3.55324e-19	267.728	269.828	0.0966981	0.112699	-0.858427	4.5746e-05	TRAPPC12	trafficking protein particle complex 12	1	51112	NM_016030.5	40548371	NP_057114.5	ENSG00000171853	ENST00000437733,ENST00000415624,ENST00000417243,ENST00000324266,ENST00000382110	ENSP00000406497,ENSP00000396592,ENSP00000399909,ENSP00000324318,ENSP00000371544
PH_hs_0000515	2.75738e-09	3.43296e-18	72.3027	215.238	0.171502	0.116048	0.748635	0.0131755	MTERFD3	MTERF domain containing 3	1	80298	NM_025198.4,NM_001033050.2	411147425;411147424	NP_079474.2,NP_001028222.1	ENSG00000120832	ENST00000240050,ENST00000392830	ENSP00000240050,ENSP00000376575
PH_hs_0000516	6.48464e-16	9.0535e-40	1356.15	1463.84	0.12508	0.0760728	-0.463849	0.0643882	CHMP7	charged multivesicular body protein 7	1	91782	NM_152272.3	189409147	NP_689485.1	ENSG00000147457	ENST00000313219,ENST00000517325,ENST00000397677	ENSP00000324491,ENSP00000430321,ENSP00000380794
PH_hs_0000519	8.2959e-21	1.32948e-36	2499.31	3148.54	0.107732	0.0794799	-0.177265	0.331629	CPD	carboxypeptidase D	1	1362	NM_001199775.1,NM_001304.4	315138989;315138988	NP_001186704.1,NP_001295.2	NA	NA	NA
PH_hs_0000521	1.62349e-39	6.38316e-06	4308.04	4038.82	0.0763297	0.229144	-0.512094	0.218218	KIAA0947	KIAA0947	1	23379	NM_015325.2	392050763	NP_056140.1	ENSG00000164151	ENST00000296564	ENSP00000296564
PH_hs_0000522	7.85106e-16	2.71042e-37	1396.94	6205.97	0.12545	0.078698	1.64717	1.53683e-08	DPM1	dolichyl-phosphate mannosyltransferase polypeptide 1, catalytic subunit	1	8813	NM_003859.1	4503362	NP_003850.1	ENSG00000000419	ENST00000371584,ENST00000371582,ENST00000371588	ENSP00000360640,ENSP00000360638,ENSP00000360644
PH_hs_0000523	1.85773e-14	2.90058e-18	454.328	788.902	0.13209	0.115789	0.0243765	0.91812	RBM42	RNA binding motif protein 42	1	79171	NM_024321.3	34147641	NP_077297.2	ENSG00000126254	ENST00000360475,ENST00000589871,ENST00000589559,ENST00000586618,ENST00000592202,ENST00000262633,ENST00000588161	ENSP00000353663,ENSP00000467278,ENSP00000468060,ENSP00000466548,ENSP00000467614,ENSP00000262633,ENSP00000466044
PH_hs_0000525	2.93355e-37	1.08611e-36	3548.37	3683.76	0.0787364	0.0793792	-0.427017	0.0148148	ZNHIT6	zinc finger, HIT-type containing 6	1	54680	NM_017953.3,NM_001170670.1	282165822;282165824	NP_060423.3,NP_001164141.1	ENSG00000117174	ENST00000370574	ENSP00000359606
PH_hs_0000526	6.50717e-27	4.38186e-42	1746.26	1586.97	0.0936576	0.0738411	-0.701365	3.54958e-05	URGCP	upregulator of cell proliferation	1	55665	NM_001077664.1,NM_017920.3,NM_001077663.1	117968344;117968346;117968327	NP_001071132.1,NP_060390.3,NP_001071131.1	ENSG00000106608	ENST00000223341,ENST00000453200,ENST00000443736,ENST00000402306,ENST00000336086	ENSP00000223341,ENSP00000396918,ENSP00000392136,ENSP00000384955,ENSP00000336872
PH_hs_0000527	2.23967e-20	2.29247e-35	2883.18	3568.06	0.108981	0.0809397	-0.184943	0.332213	TRAFD1	TRAF-type zinc finger domain containing 1	1	10906	NM_006700.2,NM_001143906.1	219879804;219879805	NP_006691.1,NP_001137378.1	ENSG00000135148	ENST00000257604,ENST00000412615	ENSP00000257604,ENSP00000396526
PH_hs_0000528	1.42125e-24	1.63547e-24	1662.28	3231.33	0.0983772	0.0985099	0.428159	0.0495297	NUP37	nucleoporin 37kDa	1	79023	NM_024057.2	34222120	NP_076962.2	ENSG00000075188	ENST00000251074,ENST00000551744,ENST00000552283	ENSP00000251074,ENSP00000448086,ENSP00000448054
PH_hs_0000529	2.01013e-17	4.62395e-22	285.747	904.157	0.118873	0.10433	0.869283	0.000487376	PSMG1	proteasome (prosome, macropain) assembly chaperone 1	1	8624	NM_001261824.1,NM_203433.2,NM_003720.3,NR_049728.1	387849313;387849310;387849309;387849316	NP_001248753.1,NP_982257.1,NP_003711.1,-	ENSG00000183527	ENST00000380900,ENST00000431628,ENST00000411828	ENSP00000370286,ENSP00000398569,ENSP00000410810
PH_hs_0000530	3.0232e-21	8.4815e-36	12235.5	22458.9	0.106505	0.0804209	0.578857	0.00884328	UBE2T	ubiquitin-conjugating enzyme E2T (putative)	1	29089	NM_014176.3	209969667	NP_054895.1	ENSG00000077152	ENST00000367274	ENSP00000356243
PH_hs_0000531	4.71154e-13	2.57233e-25	277.674	459.648	0.140082	0.0968034	-0.104656	0.665951	GMFG	glia maturation factor, gamma	1	9535	NM_004877.2	209954784	NP_004868.1	ENSG00000130755	ENST00000595636,ENST00000594700,ENST00000601731,ENST00000253054,ENST00000602185,ENST00000600322,ENST00000598034,ENST00000595207,ENST00000596583,ENST00000597595,ENST00000601387	ENSP00000469050,ENSP00000468894,ENSP00000469755,ENSP00000253054,ENSP00000469813,ENSP00000471139,ENSP00000469877,ENSP00000472707,ENSP00000469485,ENSP00000472249,ENSP00000471786
PH_hs_0000532	2.05441e-25	2.86916e-13	1768.2	2675.57	0.096602	0.138762	0.0517586	0.84021	SMUG1	single-strand-selective monofunctional uracil-DNA glycosylase 1	1	23583	NM_001243791.1,NM_001243790.1,NM_001243789.1,NR_045039.1	344925876;344925878;344925872;344925881	NP_001230720.1,NP_001230719.1,NP_001230718.1,-	ENSG00000123415	ENST00000508394,ENST00000337581,ENST00000505128,ENST00000243112,ENST00000513838,ENST00000514685,ENST00000506595	ENSP00000424191,ENSP00000338606,ENSP00000421894,ENSP00000243112,ENSP00000423629,ENSP00000421139,ENSP00000421206
PH_hs_0000533	1.62305e-40	1.15749e-31	32430.2	46417.6	0.0753313	0.0858425	0.313923	0.0947469	EIF6	eukaryotic translation initiation factor 6	1	3692	NM_001267810.1,NM_181466.2,NM_181468.2,NM_002212.3,NR_052024.1,NR_052023.1,NR_052022.1	392494083;392494082;392494080;392494081;392494087;392494086;392494085	NP_001254739.1,NP_852131.1,NP_852133.1,NP_002203.1,-	ENSG00000242372	ENST00000374450,ENST00000447927,ENST00000374443,ENST00000374436,ENST00000440766	ENSP00000363574,ENSP00000411450,ENSP00000363566,ENSP00000363559,ENSP00000395907
PH_hs_0000534	2.3606e-15	9.52765e-38	9128.16	14105.1	0.127647	0.0781964	0.291425	0.166651	BZW2	basic leucine zipper and W2 domains 2	1	28969	NM_014038.2,NM_001159767.1,NR_027624.1	229577400;229577397;229577404	NP_054757.1,NP_001153239.1,-	ENSG00000136261	ENST00000433922,ENST00000405202,ENST00000436868,ENST00000437745,ENST00000258761	ENSP00000397249,ENSP00000385577,ENSP00000389183,ENSP00000406395,ENSP00000258761
PH_hs_0000535	2.26751e-19	1.28632e-20	6863.05	8266.72	0.112069	0.108279	-0.108748	0.606098	PIH1D1	PIH1 domain containing 1	1	55011	NM_017916.2	221136950	NP_060386.1	ENSG00000104872	ENST00000601807,ENST00000596049,ENST00000262265,ENST00000596651,ENST00000598889,ENST00000594845,ENST00000597577,ENST00000596916	ENSP00000469693,ENSP00000470445,ENSP00000262265,ENSP00000470639,ENSP00000470947,ENSP00000470322,ENSP00000472715,ENSP00000472065
PH_hs_0000537	8.5087e-32	4.45902e-39	4970.9	5266.74	0.0856498	0.0767804	-0.349884	0.0215669	MAGED1	melanoma antigen family D, 1	1	9500	NM_001005333.1,NM_001005332.1,NM_006986.3	52632380;52632378;52632376	NP_001005333.1,NP_001005332.1,NP_008917.3	ENSG00000268018|ENSG00000179222	ENST00000593373,ENST00000597428,ENST00000597768,ENST00000599927|ENST00000375695,ENST00000326587,ENST00000375722,ENST00000375772	ENSP00000472440,ENSP00000473070,ENSP00000471216,ENSP00000469692|ENSP00000364847,ENSP00000325333,ENSP00000364874,ENSP00000364927
PH_hs_0000538	1.69018e-09	9.2014e-15	27.0018	74.5491	0.169148	0.130526	NA	NA	NA	NA	1	NA	NA	NA	NA	ENSG00000136247	ENST00000396706	ENSP00000379934
PH_hs_0000539	1.96725e-24	3.22474e-34	7924.29	8959	0.0986853	0.0823695	-0.190757	0.281204	ADIPOR1	adiponectin receptor 1	1	51094	NR_046083.1,NM_015999.4	374858065;373251186	-,NP_057083.2	ENSG00000159346	ENST00000436244,ENST00000340990	ENSP00000395469,ENSP00000341785
PH_hs_0000540	6.79319e-16	2.44127e-32	652.087	684.746	0.12517	0.0848814	-0.676112	0.00605636	ALDH5A1	aldehyde dehydrogenase 5 family, member A1	1	7915	NM_001080.3,NM_170740.1	25777719;25777720	NP_001071.1,NP_733936.1	ENSG00000112294	ENST00000357578	ENSP00000350191
PH_hs_0000541	2.83426e-30	3.65622e-25	2874.99	3728.72	0.0879239	0.097121	-0.119794	0.498585	BLCAP	bladder cancer associated protein	1	10904	NM_001167823.1,NM_001167822.1,NM_001167821.1,NM_001167820.1,NM_006698.3	268370223;268370219;268370217;268370215;268370214	NP_001161295.1,NP_001161294.1,NP_001161293.1,NP_001161292.1,NP_006689.1	ENSG00000166619	ENST00000414542,ENST00000373537,ENST00000397137	ENSP00000397172,ENSP00000362637,ENSP00000380326
PH_hs_0000543	5.20386e-15	3.30538e-17	82.6049	139.138	0.129296	0.119706	-0.039125	0.866409	LGALS4	lectin, galactoside-binding, soluble, 4	1	3960	NM_006149.3	194578913	NP_006140.1	ENSG00000171747	ENST00000600070,ENST00000307751,ENST00000595291	ENSP00000470387,ENSP00000302100,ENSP00000471757
PH_hs_0000544	8.87672e-27	3.45874e-28	2908.88	2892.01	0.0939115	0.0913546	-0.514151	0.00826033	MARCH7	membrane-associated ring finger (C3HC4) 7, E3 ubiquitin protein ligase	1	64844	NM_022826.2	53828927	NP_073737.1	ENSG00000136536	ENST00000539065,ENST00000420397,ENST00000409591,ENST00000409175	ENSP00000442992,ENSP00000391493,ENSP00000387238,ENSP00000386830
PH_hs_0000545	3.54495e-17	4.20723e-31	8434.58	21273.4	0.119825	0.0866645	1.01501	7.8112e-06	MMADHC	methylmalonic aciduria (cobalamin deficiency) cblD type, with homocystinuria	1	27249	NM_015702.2	215422307	NP_056517.1	ENSG00000168288	ENST00000422782,ENST00000428879,ENST00000303319	ENSP00000408331,ENSP00000389060,ENSP00000301920
PH_hs_0000547	6.48296e-15	2.45674e-20	399.974	834.745	0.129766	0.1091	0.285726	0.212707	KBTBD11	kelch repeat and BTB (POZ) domain containing 11	1	9920	NM_014867.2	170763520	NP_055682.1	ENSG00000176595	ENST00000320248	ENSP00000321544
PH_hs_0000548	3.39343e-20	3.86977e-28	124.59	467.748	0.109517	0.0914396	1.07958	3.06532e-08	IDH2	isocitrate dehydrogenase 2 (NADP+), mitochondrial	1	3418	NM_002168.2	28178831	NP_002159.2	ENSG00000182054	ENST00000539790,ENST00000559482,ENST00000560061,ENST00000330062	ENSP00000438457,ENSP00000453016,ENSP00000453254,ENSP00000331897
PH_hs_0000549	4.8214e-08	2.55258e-13	43.6627	56.0284	0.1875	0.138457	NA	NA	RNPEPL1	arginyl aminopeptidase (aminopeptidase B)-like 1	1	57140	NM_018226.4	318065088	NP_060696.4	ENSG00000142327	ENST00000437406,ENST00000270357	ENSP00000403319,ENSP00000270357
PH_hs_0000550	8.26133e-29	2.09079e-22	242.939	284.762	0.0902906	0.103449	-0.645168	0.0076185	CASP10	caspase 10, apoptosis-related cysteine peptidase	1	843	NM_001206524.1,NM_032976.3,NM_001230.4,NM_032977.3	330864822;330864677;98985796;98985798	NP_001193453.1,NP_116758.1,NP_001221.2,NP_116759.2	ENSG00000003400	ENST00000346817	ENSP00000237865
PH_hs_0000552	8.00762e-32	5.15173e-41	1149.99	2016.66	0.085612	0.0748482	0.238686	0.138925	ZZZ3	zinc finger, ZZ-type containing 3	1	26009	NM_015534.4	141803158	NP_056349.1	ENSG00000036549	ENST00000370798,ENST00000370801	ENSP00000359834,ENSP00000359837
PH_hs_0000553	5.30618e-24	2.88152e-33	351.971	640.679	0.0996435	0.0836127	0.0625108	0.713825	EPS8L3	EPS8-like 3	1	79574	NM_024526.3,NM_133181.3,NM_139053.2	320118889;320118888;320118887	NP_078802.2,NP_573444.2,NP_620641.1	ENSG00000198758	ENST00000369805,ENST00000361852	ENSP00000358820,ENSP00000354551
PH_hs_0000554	1.58625e-11	7.79964e-12	45.9528	125.266	0.15064	0.148319	NA	NA	SPON1	spondin 1, extracellular matrix protein	1	10418	NM_006108.3	344030238	NP_006099.2	ENSG00000262655	ENST00000576479	ENSP00000460236
PH_hs_0000555	1.92793e-28	1.92231e-23	375.231	593.616	0.0909158	0.100929	-0.141548	0.486164	previous version conserved probe	NA	7	NA	NA	NA	NA	NA	NA	NA
PH_hs_0000557	2.3025e-33	1.70696e-27	431.106	671.53	0.0834828	0.0925861	-0.148304	0.456507	FAN1	FANCD2/FANCI-associated nuclease 1	1	22909	NM_014967.4	226246522	NP_055782.3	ENSG00000198690	ENST00000565280,ENST00000362065	ENSP00000455573,ENSP00000354497
PH_hs_0000558	1.84971e-43	3.96245e-30	4807.15	5090.21	0.0726038	0.0881508	-0.356025	0.0597962	POLR1C	polymerase (RNA) I polypeptide C, 30kDa	1	9533	NM_203290.2	327365362	NP_976035.1	ENSG00000171453	ENST00000304004,ENST00000372344,ENST00000372389,ENST00000428025,ENST00000495762	ENSP00000307212,ENSP00000361419,ENSP00000361465,ENSP00000395401,ENSP00000423773
PH_hs_0000559	1.1317e-05	2.63856e-08	15.0226	32.0388	0.236006	0.183766	NA	NA	GPM6B	glycoprotein M6B	1	2824	NM_001001996.1,NM_001001994.1,NM_005278.3	50263049;50263052;50263051	NP_001001996.1,NP_001001994.1,NP_005269.1	ENSG00000046653	ENST00000356942,ENST00000355135	ENSP00000349420,ENSP00000347258
PH_hs_0000560	2.98817e-26	2.37453e-33	1330.16	2115.98	0.0949243	0.0835006	0.112754	0.515779	TAX1BP1	Tax1 (human T-cell leukemia virus type I) binding protein 1	1	8887	NM_001206901.1,NM_001206902.1,NM_001079864.2,NM_006024.6	332634739;332634743;332634737;332634733	NP_001193830.1,NP_001193831.1,NP_001073333.1,NP_006015.4	ENSG00000106052	ENST00000543117,ENST00000457186,ENST00000396319	ENSP00000444811,ENSP00000412575,ENSP00000379612
PH_hs_0000561	8.07084e-26	8.57428e-30	5258.85	6377.55	0.095778	0.0886802	-0.135689	0.461248	BAG5	BCL2-associated athanogene 5	1	9529	NM_004873.3,NM_001015049.2,NM_001015048.2	306035192;306035191;306035190	NP_004864.1,NP_001015049.1,NP_001015048.1	ENSG00000166170	ENST00000299204,ENST00000445922	ENSP00000299204,ENSP00000391713
PH_hs_0000562	2.18384e-21	7.43224e-21	139.093	156.41	0.106119	0.107597	-0.669592	0.00752209	USP20	ubiquitin specific peptidase 20	1	10868	NM_001110303.3,NM_001008563.4,NM_006676.7	441418815;441418814;441418813	NP_001103773.2,NP_001008563.2,NP_006667.3	ENSG00000136878	ENST00000358355,ENST00000315480,ENST00000372429	ENSP00000351122,ENSP00000313811,ENSP00000361506
PH_hs_0000563	6.93081e-09	8.09265e-20	66.27	196.679	0.176209	0.110663	0.729036	0.0261704	SLC4A4	solute carrier family 4, sodium bicarbonate cotransporter, member 4	1	8671	NM_001134742.1,NM_003759.3,NM_001098484.2	197927159;197927158;197927157	NP_001128214.1,NP_003750.1,NP_001091954.1	ENSG00000080493	ENST00000425175,ENST00000340595	ENSP00000393557,ENSP00000344272
PH_hs_0000564	3.04888e-20	7.51914e-09	113.939	161.526	0.109378	0.176643	-0.325595	0.348952	IL17RB	interleukin 17 receptor B	1	55540	NM_018725.3	112382255	NP_061195.2	ENSG00000056736	ENST00000288167	ENSP00000288167
PH_hs_0000565	1.63495e-15	6.30581e-22	574.664	1890.18	0.126901	0.10468	1.05775	8.34897e-06	TMEM164	transmembrane protein 164	1	84187	NM_032227.3,NM_017698.2	256818789;256818790	NP_115603.2,NP_060168.2	ENSG00000157600	ENST00000372072,ENST00000372068,ENST00000288381,ENST00000372073	ENSP00000384075,ENSP00000361138,ENSP00000288381,ENSP00000361143
PH_hs_0000566	7.73755e-41	9.71883e-25	1628.29	1469.89	0.0750184	0.0980207	-0.71958	0.00080445	SLC25A25	solute carrier family 25 (mitochondrial carrier; phosphate carrier), member 25	1	114789	NM_001265614.2,NM_001006642.3,NM_001006641.3,NM_052901.4,NR_049766.2	394953825;394953817;394953811;394953809;394953819	NP_001252543.1,NP_001006643.1,NP_001006642.1,NP_443133.2,-	ENSG00000148339	ENST00000433501,ENST00000373064,ENST00000432073,ENST00000373066,ENST00000373069,ENST00000373068	ENSP00000401672,ENSP00000362155,ENSP00000410053,ENSP00000362157,ENSP00000362160,ENSP00000362159
PH_hs_0000567	1.56607e-11	8.00987e-09	141.081	227.904	0.150597	0.176983	-0.174633	0.591636	EVI2B	ecotropic viral integration site 2B	1	2124	NM_006495.3	148227043	NP_006486.3	ENSG00000185862	ENST00000544462,ENST00000577894,ENST00000330927	ENSP00000439738,ENSP00000462682,ENSP00000333779
PH_hs_0000569	4.73038e-19	7.59465e-05	274.087	354.698	0.113105	0.263995	-0.55038	0.175046	ATP2A3	ATPase, Ca++ transporting, ubiquitous	1	489	NM_174958.2,NM_174957.2,NM_174956.2,NM_174955.2,NM_174954.2,NM_174953.2,NM_005173.3	346986475;346986474;346986473;346986472;346986471;346986470;346986469	NP_777618.1,NP_777617.1,NP_777616.1,NP_777615.1,NP_777614.1,NP_777613.1,NP_005164.2	ENSG00000074370	ENST00000309890,ENST00000397039,ENST00000397035,ENST00000397041	ENSP00000312577,ENSP00000380232,ENSP00000380229,ENSP00000380234
PH_hs_0000570	1.03096e-34	1.32564e-28	630.211	872.089	0.0817436	0.0906379	-0.271383	0.120971	FBXL5	F-box and leucine-rich repeat protein 5	1	26234	NM_001193535.1,NM_001193534.1,NM_012161.3,NR_036464.1	302129688;302129686;302129684;302129685	NP_001180464.1,NP_001180463.1,NP_036293.1,-	ENSG00000118564	ENST00000341285	ENSP00000344866
PH_hs_0000571	2.76606e-18	5.93616e-36	306.252	757.866	0.115716	0.0802371	0.506399	0.0114193	SPATA5L1	spermatogenesis associated 5-like 1	1	79029	NM_024063.2,NR_027635.1	229577435;229577438	NP_076968.2,-	ENSG00000171763	ENST00000531624,ENST00000531970,ENST00000305560	ENSP00000431242,ENSP00000436823,ENSP00000305494
PH_hs_0000572	2.40535e-26	2.01787e-43	17906.6	20284.1	0.0947408	0.0726365	-0.0984037	0.608039	NDUFAB1	NADH dehydrogenase (ubiquinone) 1, alpha/beta subcomplex, 1, 8kDa	1	4706	NM_005003.2	39753951	NP_004994.1	ENSG00000004779	ENST00000567761,ENST00000570319,ENST00000484769,ENST00000007516	ENSP00000461693,ENSP00000458770,ENSP00000454812,ENSP00000007516
PH_hs_0000573	1.45e-32	7.31514e-38	1717.99	1589.17	0.0845668	0.0780711	-0.674525	0.000793339	CRKL	v-crk sarcoma virus CT10 oncogene homolog (avian)-like	1	1399	NM_005207.3	219555643	NP_005198.1	ENSG00000099942	ENST00000354336	ENSP00000346300
PH_hs_0000574	0.00092926	3.96034e-23	36.4039	154.454	0.321341	0.101673	NA	NA	ZBTB26	zinc finger and BTB domain containing 26	1	57684	NM_020924.2	31544070	NP_065975.1	ENSG00000171448	ENST00000373654	ENSP00000362758
PH_hs_0000575	4.77426e-28	1.83921e-34	65582	65544.8	0.0915993	0.0820595	-0.194861	0.22303	GNB2L1	guanine nucleotide binding protein (G protein), beta polypeptide 2-like 1	1	10399	NM_006098.4	83641897	NP_006089.1	ENSG00000204628	ENST00000507000,ENST00000502844,ENST00000510199,ENST00000512968,ENST00000511900,ENST00000512805,ENST00000376817,ENST00000508682,ENST00000504128,ENST00000509535,ENST00000507756,ENST00000502905,ENST00000514455,ENST00000504325,ENST00000511473	ENSP00000421416,ENSP00000422029,ENSP00000423569,ENSP00000425008,ENSP00000422768,ENSP00000426909,ENSP00000366013,ENSP00000424760,ENSP00000427677,ENSP00000421838,ENSP00000422316,ENSP00000426960,ENSP00000426708,ENSP00000422198,ENSP00000420936
PH_hs_0000576	3.61412e-26	4.97588e-38	2827.99	4483.25	0.0950859	0.0778894	0.18289	0.289834	YIPF5	Yip1 domain family, member 5	1	81555	NM_001271732.1,NM_030799.8,NM_001024947.3	413081781;413081730;413081717	NP_001258661.1,NP_110426.4,NP_001020118.1	ENSG00000145817	ENST00000513112,ENST00000448443	ENSP00000425422,ENSP00000397704
PH_hs_0000577	4.96707e-20	5.21595e-19	12867.5	23253.2	0.110015	0.113245	0.559361	0.0156929	DHX15	DEAH (Asp-Glu-Ala-His) box polypeptide 15	1	1665	NM_001358.2	68509925	NP_001349.2	ENSG00000109606	ENST00000336812	ENSP00000336741
PH_hs_0000579	3.79531e-28	4.58608e-35	5259.59	3869.65	0.0914249	0.0813075	-0.890972	2.14728e-07	NCAPD2	non-SMC condensin I complex, subunit D2	1	9918	NM_014865.3	178056551	NP_055680.3	ENSG00000010292	ENST00000545962,ENST00000539084,ENST00000315579	ENSP00000444417,ENSP00000438495,ENSP00000325017
PH_hs_0000580	1.42867e-11	5.17251e-11	2655.38	3449.72	0.150291	0.154755	-0.124856	0.67407	KRCC1	lysine-rich coiled-coil 1	1	51315	NM_016618.1	7706155	NP_057702.1	ENSG00000172086	ENST00000347055	ENSP00000340083
PH_hs_0000582	7.37332e-29	1.4732e-25	287.122	690.086	0.0902076	0.0963063	0.451325	0.0151986	MGEA5	meningioma expressed antigen 5 (hyaluronidase)	1	10724	NM_001142434.1,NM_012215.3	215490055;215490054	NP_001135906.1,NP_036347.1	ENSG00000198408	ENST00000439817,ENST00000357797,ENST00000361464	ENSP00000409973,ENSP00000350445,ENSP00000354850
PH_hs_0000583	1.57753e-07	9.92803e-14	27.5609	50.4918	0.195544	0.136059	NA	NA	REPS2	RALBP1 associated Eps domain containing 2	1	9185	NM_001080975.1,NM_004726.2	125625321;125625325	NP_001074444.1,NP_004717.2	ENSG00000169891	ENST00000303843,ENST00000357277	ENSP00000306033,ENSP00000349824
PH_hs_0000584	1.46776e-16	3.44899e-33	418.848	715.228	0.12231	0.0837173	-0.00998342	0.960736	CYB5R4	cytochrome b5 reductase 4	1	51167	NM_016230.3	84875540	NP_057314.2	ENSG00000065615	ENST00000369681	ENSP00000358695
PH_hs_0000585	2.54167e-29	4.89874e-40	5380.3	5543.43	0.0894419	0.0758053	-0.380116	0.0362294	IMPA2	inositol(myo)-1(or 4)-monophosphatase 2	1	3613	NM_014214.2	319996748	NP_055029.1	ENSG00000141401	ENST00000590107,ENST00000269159	ENSP00000466059,ENSP00000269159
PH_hs_0000586	4.25911e-07	2.62684e-12	98.7304	189.044	0.203124	0.144958	0.125046	0.739813	PDXP	pyridoxal (pyridoxine, vitamin B6) phosphatase	1	57026	NM_020315.4	85815825	NP_064711.1	ENSG00000241360|ENSG00000100092	ENST00000403251,ENST00000215904|ENST00000599616,ENST00000451997	ENSP00000385336,ENSP00000215904|ENSP00000470417,ENSP00000401076
PH_hs_0000587	0.00963759	4.75614e-06	4.00603	14.4961	0.42732	0.225837	NA	NA	RAB14	RAB14, member RAS oncogene family	1	51552	NM_016322.3	209571485	NP_057406.2	ENSG00000119396	ENST00000373840	ENSP00000362946
PH_hs_0000589	6.1209e-33	1.36329e-24	2089.18	1860.98	0.0840535	0.098338	-0.708937	0.000724431	C21orf59	chromosome 21 open reading frame 59	1	56683	NM_021254.2,NR_036552.1	304307767;304307768	NP_067077.1,-	ENSG00000159079|ENSG00000265590	ENST00000540881,ENST00000458138,ENST00000300260,ENST00000290155,ENST00000440966|ENST00000543202,ENST00000553001,ENST00000431216	ENSP00000440339,ENSP00000393104,ENSP00000300260,ENSP00000290155,ENSP00000411467|ENSP00000441115,ENSP00000446874,ENSP00000391771
PH_hs_0000593	1.09553e-10	2.6887e-14	39.5401	76.0611	0.157547	0.132936	NA	NA	ZNF25	zinc finger protein 25	1	219749	NM_145011.2	24462252	NP_659448.1	ENSG00000175395	ENST00000302609	ENSP00000302222
PH_hs_0000594	0.294881	7.81515e-14	86.1684	426.532	1.85466	0.135471	1.51759	1.59848e-05	SACM1L	SAC1 suppressor of actin mutations 1-like (yeast)	1	22908	NM_014016.3	190014577	NP_054735.3	ENSG00000211456	ENST00000389061,ENST00000455997	ENSP00000373713,ENSP00000389975
PH_hs_0000595	2.88989e-06	1.23871e-08	20.5503	37.5528	0.220542	0.179377	NA	NA	ELL	elongation factor RNA polymerase II	1	8178	NM_006532.3	226054352	NP_006523.1	NA	NA	NA
PH_hs_0000597	5.46791e-18	7.25614e-19	283.698	506.71	0.116773	0.113722	0.00545345	0.982017	FBXO7	F-box protein 7	1	25793	NM_001033024.1,NM_012179.3,NM_001257990.1	74229028;74229026;384229052	NP_001028196.1,NP_036311.3,NP_001244919.1	ENSG00000100225	ENST00000382058,ENST00000397426,ENST00000425028,ENST00000420700,ENST00000266087	ENSP00000371490,ENSP00000380571,ENSP00000395823,ENSP00000406155,ENSP00000266087
PH_hs_0000598	6.44597e-42	1.79505e-36	2181.22	3538.78	0.0739962	0.0796301	0.184118	0.29542	GNE	glucosamine (UDP-N-acetyl)-2-epimerase/N-acetylmannosamine kinase	1	10020	NM_001190383.1,NM_001190388.1,NM_001190384.1,NM_005476.5,NM_001128227.2	298566311;298566324;298566314;298566309;298566310	NP_001177312.1,NP_001177317.1,NP_001177313.1,NP_005467.1,NP_001121699.1	ENSG00000159921	ENST00000539815,ENST00000339267,ENST00000396594,ENST00000377902	ENSP00000439155,ENSP00000340770,ENSP00000379839,ENSP00000367134
PH_hs_0000602	9.88546e-21	7.10558e-25	1359.13	1792.48	0.10795	0.0977298	-0.16478	0.389209	RAB8A	RAB8A, member RAS oncogene family	1	4218	NM_005370.4	40548385	NP_005361.2	ENSG00000167461	ENST00000300935	ENSP00000300935
PH_hs_0000603	3.02648e-05	6.52237e-39	517.292	1968.86	0.249331	0.0769521	1.25029	0.00654743	NA	NA	1	NA	NA	NA	NA	ENSG00000206527	ENST00000383657	ENSP00000373153
PH_hs_0000604	4.72262e-05	3.08666e-05	20.9539	35.5969	0.25612	0.24962	NA	NA	LMO7	LIM domain 7	1	4008	NM_005358.5,NM_015842.2	221136760;221316633	NP_005349.3,NP_056667.2	ENSG00000136153	ENST00000377534,ENST00000357063,ENST00000341547	ENSP00000366757,ENSP00000349571,ENSP00000342112
PH_hs_0000605	6.62275e-09	1.05232e-09	27.4832	81.1537	0.175968	0.166958	NA	NA	CDC42SE2	CDC42 small effector 2	1	56990	NM_001038702.1,NM_020240.2	84697025;84697024	NP_001033791.1,NP_064625.1	NA	NA	NA
PH_hs_0000607	7.35986e-06	5.72555e-12	20.4338	43.4883	0.230795	0.147341	NA	NA	EOGT	EGF domain-specific O-linked N-acetylglucosamine (GlcNAc) transferase	1	285203	NM_173654.1	39930530	NP_775925.1	ENSG00000163378	ENST00000295571,ENST00000383701	ENSP00000295571,ENSP00000373206
PH_hs_0000608	1.82359e-05	0.302519	16.5443	40.5318	0.242203	1.9336	NA	NA	MANSC1	MANSC domain containing 1	1	54682	NM_018050.2	31542649	NP_060520.2	ENSG00000111261	ENST00000545735,ENST00000355566,ENST00000396349,ENST00000535902	ENSP00000445303,ENSP00000347765,ENSP00000379638,ENSP00000438205
PH_hs_0000609	6.59464e-33	7.9169e-30	609.195	1116.79	0.0840975	0.0886251	0.165116	0.406665	CRTC1	CREB regulated transcription coactivator 1	1	23373	NM_001098482.1,NM_015321.2	148596987;148596964	NP_001091952.1,NP_056136.2	ENSG00000105662	ENST00000601916,ENST00000594658,ENST00000321949	ENSP00000469285,ENSP00000468893,ENSP00000323332
PH_hs_0000610	3.11335e-06	3.74615e-08	20.5503	41.0659	0.22131	0.18591	NA	NA	ARHGEF4	Rho guanine nucleotide exchange factor (GEF) 4	1	50649	NM_015320.2,NM_032995.1	15011978;15011980	NP_056135.2,NP_127462.1	ENSG00000136002	ENST00000392953,ENST00000525839,ENST00000326016	ENSP00000376680,ENSP00000432267,ENSP00000316845
PH_hs_0000611	2.24892e-21	3.08225e-17	195.736	1019.46	0.106154	0.119588	1.58181	5.65599e-08	COPS3	COP9 constitutive photomorphogenic homolog subunit 3 (Arabidopsis)	1	8533	NM_001199125.1,NM_003653.3	312284089;312284088	NP_001186054.1,NP_003644.2	ENSG00000141030	ENST00000439936,ENST00000578317,ENST00000268717,ENST00000579716,ENST00000539941	ENSP00000413298,ENSP00000464572,ENSP00000268717,ENSP00000466153,ENSP00000437606
PH_hs_0000614	6.1878e-06	0.37272	34.1289	59.1426	0.228788	3.08017	NA	NA	ADAM11	ADAM metallopeptidase domain 11	1	4185	NM_002390.4	93141025	NP_002381.2	ENSG00000073670	ENST00000587773,ENST00000355638	ENSP00000465537,ENSP00000347856
PH_hs_0000615	2.97696e-06	8.14171e-24	61.9617	213.394	0.220847	0.100066	0.736877	0.00268139	DBC1	deleted in bladder cancer 1	1	1620	NM_014618.2	148528999	NP_055433.2	ENSG00000078725	ENST00000265922,ENST00000373969	ENSP00000265922,ENSP00000363080
PH_hs_0000616	3.95328e-09	1.92157e-16	157.461	378.198	0.173297	0.122799	0.352642	0.318684	FBXL2	F-box and leucine-rich repeat protein 2	1	25827	NM_012157.3,NM_001171713.1	284447307;284447313	NP_036289.3,NP_001165184.1	ENSG00000153558	ENST00000538892,ENST00000422741	ENSP00000441228,ENSP00000406737
PH_hs_0000618	2.60652e-32	3.88524e-31	495.722	630.245	0.0849212	0.0866131	-0.436708	0.0217903	ARNT2	aryl-hydrocarbon receptor nuclear translocator 2	1	9915	NM_014862.3	68303554	NP_055677.3	ENSG00000172379	ENST00000533983,ENST00000303329	ENSP00000453651,ENSP00000307479
PH_hs_0000619	3.52023e-10	6.13786e-28	925.829	1163.88	0.162201	0.0917914	-0.294194	0.31497	STAU1	staufen, RNA binding protein, homolog 1 (Drosophila)	1	6780	NM_017453.2,NM_001037328.1,NM_017454.2,NM_017452.2,NM_004602.2	82659086;82659090;82659088;82659084;82659082	NP_059347.2,NP_001032405.1,NP_059348.2,NP_059346.2,NP_004593.2	ENSG00000124214	ENST00000371828,ENST00000371792,ENST00000371802,ENST00000340954,ENST00000347458,ENST00000360426,ENST00000371856	ENSP00000360893,ENSP00000360857,ENSP00000360867,ENSP00000345425,ENSP00000323443,ENSP00000353604,ENSP00000360922
PH_hs_0000620	5.28899e-17	1.24538e-05	176.382	246.659	0.120509	0.237212	-0.389702	0.343641	ZFAND3	zinc finger, AN1-type domain 3	1	60685	NM_021943.2	215276981	NP_068762.1	ENSG00000156639	ENST00000373391,ENST00000287218	ENSP00000362489,ENSP00000287218
PH_hs_0000622	2.28633e-10	2.85927e-11	236.325	467.562	0.160434	0.15265	0.191738	0.625926	CPNE6	copine VI (neuronal)	1	9362	NM_006032.2	12545386	NP_006023.1	ENSG00000100884	ENST00000216775,ENST00000397016	ENSP00000216775,ENSP00000380211
PH_hs_0000624	4.48533e-09	7.15864e-27	138.309	239.43	0.17394	0.0937354	-0.0552253	0.85213	IGSF21	immunoglobin superfamily, member 21	1	84966	NM_032880.4	304555593	NP_116269.3	ENSG00000117154	ENST00000412684,ENST00000251296	ENSP00000388681,ENSP00000251296
PH_hs_0000625	0.0022473	0.341235	6.00904	14.9851	0.351966	2.44442	NA	NA	TENC1	tensin like C1 domain containing phosphatase (tensin 2)	1	23371	NM_198316.1,NM_170754.2,NM_015319.2	38787969;38787956;38787940	NP_938072.1,NP_736610.2,NP_056134.2	ENSG00000111077	ENST00000451358,ENST00000549700,ENST00000552570,ENST00000546602,ENST00000549311,ENST00000314250,ENST00000314276,ENST00000379902	ENSP00000393362,ENSP00000449361,ENSP00000447021,ENSP00000449363,ENSP00000446586,ENSP00000319684,ENSP00000319756,ENSP00000369232
PH_hs_0000626	6.83477e-35	3.87837e-30	475.575	598.5	0.0815215	0.0881362	-0.457829	0.0203853	ARHGEF18	Rho/Rac guanine nucleotide exchange factor (GEF) 18	1	23370	NM_001130955.1,NM_015318.3	195972856;195972854	NP_001124427.1,NP_056133.2	ENSG00000104880	ENST00000594665,ENST00000359920,ENST00000319670	ENSP00000470729,ENSP00000352995,ENSP00000319200
PH_hs_0000629	6.51616e-21	9.44758e-05	338.145	392.726	0.107435	0.267856	-0.674212	0.107327	CORO1B	coronin, actin binding protein, 1B	1	57175	NM_001018070.2,NM_020441.2	342837722;65787330	NP_001018080.1,NP_065174.1	ENSG00000172725	ENST00000393893	ENSP00000377471
PH_hs_0000630	1.96139e-11	1.51283e-24	169.76	290.681	0.151355	0.0984362	-0.0930824	0.709262	LARP1	La ribonucleoprotein domain family, member 1	1	23367	NM_015315.3	61102726	NP_056130.2	NA	NA	NA
PH_hs_0000631	2.81854e-34	2.75761e-24	1191.32	1301.96	0.0822948	0.0990083	-0.479364	0.0200542	DNAJA3	DnaJ (Hsp40) homolog, subfamily A, member 3	1	9093	NM_001135110.2,NM_005147.5	345110648;345110647	NP_001128582.1,NP_005138.3	ENSG00000103423	ENST00000355296,ENST00000262375	ENSP00000347445,ENSP00000262375
PH_hs_0000633	0.00217187	6.33447e-13	26.5982	85.5997	0.350624	0.140887	NA	NA	KIAA0895	KIAA0895	1	23366	NM_015314.2,NM_001100425.1,NM_001199708.1,NM_001199707.1,NM_001199706.1	154426293;154426319;314122245;314122357;314122243	NP_056129.2,NP_001093895.1,NP_001186637.1,NP_001186636.1,NP_001186635.1	ENSG00000164542	ENST00000317020,ENST00000338533,ENST00000297063	ENSP00000319251,ENSP00000344805,ENSP00000297063
PH_hs_0000635	4.08921e-22	5.88183e-38	1845.56	1661.35	0.104192	0.0779681	-0.701848	0.00196424	DAK	dihydroxyacetone kinase 2 homolog (S. cerevisiae)	1	26007	NM_015533.3	92091576	NP_056348.2	NA	NA	NA
PH_hs_0000636	1.86972e-13	1.54215e-19	248.475	381.984	0.137652	0.111537	-0.231436	0.376491	VARS2	valyl-tRNA synthetase 2, mitochondrial	1	57176	NM_001167734.1,NM_001167733.1,NM_020442.4	268370296;268370294;268370292	NP_001161206.1,NP_001161205.1,NP_065175.4	ENSG00000236178|ENSG00000206476|ENSG00000234032|ENSG00000223494|ENSG00000137411|ENSG00000230985	ENST00000549900,ENST00000553245,ENST00000383369|ENST00000550773,ENST00000552560,ENST00000383540|ENST00000547340,ENST00000549458,ENST00000450090|ENST00000551709,ENST00000546854,ENST00000415079|ENST00000542001,ENST00000416670,ENST00000541562,ENST00000321897|ENST00000548842,ENST00000548165,ENST00000428577	ENSP00000447763,ENSP00000447141,ENSP00000372860|ENSP00000446608,ENSP00000449862,ENSP00000373032|ENSP00000447478,ENSP00000449382,ENSP00000407805|ENSP00000448002,ENSP00000446839,ENSP00000400867|ENSP00000438200,ENSP00000394802,ENSP00000441000,ENSP00000316092|ENSP00000449456,ENSP00000447179,ENSP00000396754
PH_hs_0000637	0.313823	0.0920508	2.00301	3.49051	2.06167	0.752881	NA	NA	ZNF385B	zinc finger protein 385B	1	151126	NM_001113398.1,NM_001113397.1,NM_152520.4,NR_049778.1	164663779;164663777;164663776;388490284	NP_001106869.1,NP_001106868.1,NP_689733.3,-	ENSG00000144331	ENST00000409692,ENST00000409343,ENST00000336917,ENST00000410066	ENSP00000386507,ENSP00000386379,ENSP00000338225,ENSP00000386845
PH_hs_0000638	0.344394	4.69507e-13	2.52319	123.642	2.49687	0.140072	NA	NA	NAV1	neuron navigator 1	1	89796	NM_020443.4,NM_001167738.1	267844810;267844812	NP_065176.3,NP_001161210.1	NA	NA	NA
PH_hs_0000639	4.67977e-24	7.91813e-18	364.991	456.968	0.0995207	0.117359	-0.500233	0.0232053	SEZ6L2	seizure related 6 homolog (mouse)-like 2	1	26470	NM_001243333.1,NM_001243332.1,NM_001114100.2,NM_001114099.2,NM_201575.3,NM_012410.3	343183404;343183402;343183401;343183400;343183397;343183396	NP_001230262.1,NP_001230261.1,NP_001107572.1,NP_001107571.1,NP_963869.2,NP_036542.1	ENSG00000174938	ENST00000537485,ENST00000308713,ENST00000350527,ENST00000346932	ENSP00000439412,ENSP00000312550,ENSP00000310206,ENSP00000319215
PH_hs_0000640	0.000748479	3.5772e-08	12.5771	21.4996	0.314934	0.185623	NA	NA	LRP5	low density lipoprotein receptor-related protein 5	1	4041	NM_002335.2	119709831	NP_002326.2	ENSG00000162337	ENST00000529702,ENST00000529993,ENST00000294304	ENSP00000435315,ENSP00000436652,ENSP00000294304
PH_hs_0000643	0.112812	0.466564	1.48284	4.00203	0.82528	11.9175	NA	NA	previous version conserved probe	NA	7	NA	NA	NA	NA	NA	NA	NA
PH_hs_0000644	5.76279e-09	2.66839e-18	637.218	2403.64	0.175236	0.115661	1.26236	0.000367535	JTB	jumping translocation breakpoint	1	10899	NM_006694.3	156071502	NP_006685.1	ENSG00000143543	ENST00000368589,ENST00000356648,ENST00000271843	ENSP00000357578,ENSP00000349069,ENSP00000271843
PH_hs_0000645	2.82802e-21	1.17659e-21	164.34	318.808	0.106426	0.105395	0.0796347	0.719578	CAB39	calcium binding protein 39	1	51719	NM_001130850.1,NM_001130849.1,NM_016289.3	195927021;195927019;195927018	NP_001124322.1,NP_001124321.1,NP_057373.1	ENSG00000135932	ENST00000258418	ENSP00000258418
PH_hs_0000646	7.51912e-16	8.66794e-28	315.481	273.582	0.125366	0.0920573	-1.05462	9.99122e-05	TPRA1	transmembrane protein, adipocyte asscociated 1	1	131601	NM_001142646.2,NM_001136053.2,NR_073377.1	409971415;409971414;409971444	NP_001136118.1,NP_001129525.1,-	ENSG00000163870	ENST00000489960,ENST00000483868,ENST00000393400,ENST00000355552,ENST00000296210,ENST00000450633	ENSP00000418298,ENSP00000418827,ENSP00000377056,ENSP00000347748,ENSP00000296210,ENSP00000413428
PH_hs_0000648	6.2054e-19	3.07755e-17	612.698	625.32	0.113495	0.119586	-0.732268	0.00436839	CPSF3L	cleavage and polyadenylation specific factor 3-like	1	54973	NM_001256462.1,NM_001256456.1,NM_001256463.1,NM_001256460.1,NM_017871.5	374253825;374253818;374253827;374253820;374253851	NP_001243391.1,NP_001243385.1,NP_001243392.1,NP_001243389.1,NP_060341.2	ENSG00000127054	ENST00000545578,ENST00000540437,ENST00000527098,ENST00000450926,ENST00000532772,ENST00000419704,ENST00000458452,ENST00000421495,ENST00000411962,ENST00000435064	ENSP00000444672,ENSP00000445001,ENSP00000431952,ENSP00000392848,ENSP00000431214,ENSP00000404886,ENSP00000433930,ENSP00000464436,ENSP00000400548,ENSP00000413493
PH_hs_0000649	1.43471e-31	6.94983e-28	4416.38	7695.38	0.0859776	0.0918869	0.385725	0.0406619	GIPC1	GIPC PDZ domain containing family, member 1	1	10755	NM_202468.2,NM_202494.2,NM_202470.2,NM_202469.2,NM_005716.3	386781397;386781418;386781411;386781406;386781390	NP_974197.1,NP_974223.1,NP_974199.1,NP_974198.1,NP_005707.1	ENSG00000123159	ENST00000393028,ENST00000393029,ENST00000345425,ENST00000393033	ENSP00000376748,ENSP00000376749,ENSP00000340698,ENSP00000376753
PH_hs_0000650	2.00682e-07	0.242737	28.5624	28.0367	0.197304	1.43364	NA	NA	MON1A	MON1 homolog A (yeast)	1	84315	NM_001142501.1,NM_032355.3	215820631;215820629	NP_001135973.1,NP_115731.2	ENSG00000164077	ENST00000417270,ENST00000455683,ENST00000296473	ENSP00000399613,ENSP00000404793,ENSP00000296473
PH_hs_0000651	0.420001	0.370515	2.00301	6.55962	4.95317	3.0258	NA	NA	TMEM132B	transmembrane protein 132B	1	114795	NM_052907.2	89111952	NP_443139.2	NA	NA	NA
PH_hs_0000653	4.85854e-05	0.000219295	14.5413	26.0583	0.256571	0.284438	NA	NA	ASIC2	acid-sensing (proton-gated) ion channel 2	1	40	NM_001094.4,NM_183377.1	34452696;34452694	NP_001085.2,NP_899233.1	ENSG00000108684	ENST00000359872,ENST00000225823	ENSP00000352934,ENSP00000225823
PH_hs_0000656	1.9756e-23	8.7022e-28	331.46	459.249	0.100957	0.0920604	-0.355295	0.0826341	GPR56	G protein-coupled receptor 56	1	9289	NM_001145774.1,NM_001145773.1,NM_001145772.1,NM_001145771.1,NM_001145770.1,NM_201525.2,NM_201524.2,NM_005682.5	224809322;224809319;224809317;224809315;224809313;224809312;224809311;224809309	NP_001139246.1,NP_001139245.1,NP_001139244.1,NP_001139243.1,NP_001139242.1,NP_958933.1,NP_958932.1,NP_005673.3	ENSG00000205336	ENST00000379696,ENST00000379694,ENST00000456916,ENST00000538815,ENST00000388812,ENST00000540164,ENST00000562558,ENST00000388813,ENST00000562631,ENST00000567835,ENST00000568909,ENST00000568908,ENST00000564907	ENSP00000369018,ENSP00000369016,ENSP00000398034,ENSP00000444415,ENSP00000373464,ENSP00000444911,ENSP00000456620,ENSP00000373465,ENSP00000455351,ENSP00000456794,ENSP00000455215,ENSP00000457456,ENSP00000455245
PH_hs_0000657	0.00134067	1.03796e-05	7.97321	14.0071	0.333101	0.234931	NA	NA	FGF13	fibroblast growth factor 13	1	2258	NM_001139502.1,NM_001139501.1,NM_001139500.1,NM_004114.3,NM_001139498.1,NM_033642.2	213417633;213417613;213417609;213417593;213417605;213417587	NP_001132974.1,NP_001132973.1,NP_001132972.1,NP_004105.1,NP_001132970.1,NP_378668.1	ENSG00000129682	ENST00000441825,ENST00000305414,ENST00000315930	ENSP00000409276,ENSP00000303391,ENSP00000322390
PH_hs_0000660	0.000565536	7.86255e-08	15.1003	36.5298	0.307152	0.190699	NA	NA	CSRNP1	cysteine-serine-rich nuclear protein 1	1	64651	NM_033027.3	224593753	NP_149016.2	ENSG00000144655	ENST00000514182,ENST00000273153	ENSP00000422532,ENSP00000273153
PH_hs_0000662	0.0688128	0.108591	2.00301	4.51355	0.673541	0.810337	NA	NA	NA	NA	5	NA	NA	NA	NA	NA	NA	NA
PH_hs_0000663	8.32591e-15	7.31149e-36	546.179	1163.69	0.130308	0.0803443	0.386519	0.0764621	MAP4K4	mitogen-activated protein kinase kinase kinase kinase 4	1	9448	NM_145686.3,NM_001242560.1,NM_001242559.1,NM_004834.4,NM_145687.3	336020354;336020359;336020357;336020352;336020356	NP_663719.2,NP_001229489.1,NP_001229488.1,NP_004825.3,NP_663720.1	ENSG00000233404	ENST00000414004	ENSP00000393556
PH_hs_0000665	9.95772e-06	5.3098e-14	22.5922	49.0023	0.234421	0.134536	NA	NA	previous version conserved probe	NA	7	NA	NA	NA	NA	NA	NA	NA
PH_hs_0000666	1.87358e-11	1.47039e-25	353.126	570.035	0.1512	0.0963046	-0.107643	0.708213	VAMP4	vesicle-associated membrane protein 4	1	8674	NM_003762.4,NM_001185127.1,NR_033704.1	297591829;297591830;297591832	NP_003753.2,NP_001172056.1,-	ENSG00000117533	ENST00000367740,ENST00000474047	ENSP00000356714,ENSP00000435933
PH_hs_0000667	0.000360102	1.76378e-08	9.01356	28.4807	0.295703	0.181389	NA	NA	NA	NA	5	NA	NA	NA	NA	NA	NA	NA
PH_hs_0000669	1.34104e-06	1.2048e-08	25.0765	34.0398	0.213048	0.179222	NA	NA	IGSF11	immunoglobulin superfamily, member 11	1	152404	NM_152538.2,NM_001015887.1	62865873;62865875	NP_689751.2,NP_001015887.1	ENSG00000144847	ENST00000491903,ENST00000441144	ENSP00000417413,ENSP00000401240
PH_hs_0000670	6.07864e-13	5.33306e-19	82.6437	133.91	0.140774	0.113277	-0.0897646	0.745223	SHISA7	shisa homolog 7 (Xenopus laevis)	1	729956	NM_001145176.1	223633889	NP_001138648.1	ENSG00000187902	ENST00000376325	ENSP00000365503
PH_hs_0000671	0.211229	2.73931e-17	86.5721	240.347	1.24663	0.11939	0.638405	0.264803	COPS4	COP9 constitutive photomorphogenic homolog subunit 4 (Arabidopsis)	1	51138	NM_001258006.1,NM_016129.2	384367992;38373689	NP_001244935.1,NP_057213.2	ENSG00000138663	ENST00000511653,ENST00000503682,ENST00000509317,ENST00000264389,ENST00000509093	ENSP00000424655,ENSP00000424791,ENSP00000425486,ENSP00000264389,ENSP00000425976
PH_hs_0000672	1.71872e-14	5.01323e-21	271.471	465.574	0.131914	0.107115	-0.0570633	0.798192	HECA	headcase homolog (Drosophila)	1	51696	NM_016217.2	66933006	NP_057301.1	ENSG00000112406	ENST00000367658	ENSP00000356630
PH_hs_0000673	6.84888e-27	1.3981e-32	1117.35	1498.74	0.0936993	0.0845449	-0.173429	0.383043	DENND4B	DENN/MADD domain containing 4B	1	9909	NM_014856.2	148922919	NP_055671.2	ENSG00000198837	ENST00000361217	ENSP00000354597
PH_hs_0000674	6.35246e-27	4.02251e-35	1557.57	3544.02	0.093638	0.0812376	0.659499	0.00190634	VWA9	von Willebrand factor A domain containing 9	1	81556	NM_001207059.1,NM_001207058.1,NR_045901.1,NR_045106.2,NR_045105.2,NR_045104.1,NR_045107.1	333470759;333470757;371933012;371933011;371933010;345478714;345478719	NP_001193988.1,NP_001193987.1,-	ENSG00000138614	ENST00000395644,ENST00000420799,ENST00000569491,ENST00000431261,ENST00000567744,ENST00000313182,ENST00000573314	ENSP00000379006,ENSP00000408429,ENSP00000456460,ENSP00000402898,ENSP00000457624,ENSP00000326379,ENSP00000458470
PH_hs_0000676	1.64726e-37	1.59308e-36	6390.5	9969.25	0.0784579	0.0795703	0.266469	0.135023	MPDU1	mannose-P-dolichol utilization defect 1	1	9526	NM_004870.3,NR_024603.1	218749807;218749808	NP_004861.2,-	ENSG00000129255	ENST00000574558,ENST00000396501,ENST00000571822,ENST00000250124	ENSP00000461499,ENSP00000379758,ENSP00000458741,ENSP00000250124
PH_hs_0000678	1.88873e-26	1.67739e-28	175.473	254.46	0.0945377	0.0908122	-0.340508	0.133671	GDPD5	glycerophosphodiester phosphodiesterase domain containing 5	1	81544	NM_030792.6	189571656	NP_110419.5	ENSG00000158555	ENST00000443276,ENST00000376282,ENST00000533805,ENST00000336898,ENST00000529721,ENST00000533784,ENST00000527820,ENST00000526177	ENSP00000396535,ENSP00000365459,ENSP00000435196,ENSP00000337972,ENSP00000433214,ENSP00000437049,ENSP00000437123,ENSP00000434050
PH_hs_0000679	8.23842e-22	1.61025e-31	270.407	672.273	0.104985	0.0860505	0.49597	0.00529939	GNG7	guanine nucleotide binding protein (G protein), gamma 7	1	2788	NM_052847.2	148922844	NP_443079.1	ENSG00000176533	ENST00000382159	ENSP00000371594
PH_hs_0000680	1.79286e-24	5.07263e-29	1431.75	1480.42	0.098597	0.0899365	-0.527678	0.0189086	HDAC6	histone deacetylase 6	1	10013	NM_006044.2	13128863	NP_006035.2	ENSG00000269101|ENSG00000094631	ENST00000599915,ENST00000597097,ENST00000595349|ENST00000430858,ENST00000376619,ENST00000334136	ENSP00000471577,ENSP00000471818,ENSP00000470544|ENSP00000397697,ENSP00000365804,ENSP00000334061
PH_hs_0000681	0.00069501	1.12064e-06	9.53374	16.4971	0.312821	0.211401	NA	NA	SPAG16	sperm associated antigen 16	1	79582	NM_024532.4,NR_047660.1,NR_047659.1	385258213;385275073;385275072	NP_078808.3,-	ENSG00000144451	ENST00000374309,ENST00000451561,ENST00000406979,ENST00000331683	ENSP00000363428,ENSP00000416600,ENSP00000385496,ENSP00000332592
PH_hs_0000682	2.11774e-18	2.9878e-30	415.291	606.767	0.11531	0.0879595	-0.26359	0.362765	PRICKLE1	prickle homolog 1 (Drosophila)	1	144165	NM_001144883.1,NM_001144882.1,NM_001144881.1,NM_153026.2	222136683;222136681;222136679;222136677	NP_001138355.1,NP_001138354.1,NP_001138353.1,NP_694571.2	ENSG00000139174	ENST00000455697,ENST00000552240,ENST00000345127,ENST00000548696,ENST00000445766	ENSP00000401060,ENSP00000449819,ENSP00000345064,ENSP00000448359,ENSP00000398947
PH_hs_0000683	1.74103e-12	7.61488e-22	52.5208	131.465	0.143745	0.104895	NA	NA	ASTN1	astrotactin 1	1	460	NM_004319.1	46488922	NP_004310.1	ENSG00000152092	ENST00000367654,ENST00000361833	ENSP00000356626,ENSP00000354536
PH_hs_0000684	1.01714e-20	3.37992e-33	266.96	438.93	0.107985	0.0837055	-0.126721	0.518772	DNAJB9	DnaJ (Hsp40) homolog, subfamily B, member 9	1	4189	NM_012328.2	313482783	NP_036460.1	ENSG00000128590	ENST00000249356	ENSP00000249356
PH_hs_0000685	1.03867e-30	1.25956e-19	2731.66	3710.54	0.0872544	0.11126	-0.0592444	0.764077	PAFAH1B3	platelet-activating factor acetylhydrolase 1b, catalytic subunit 3 (29kDa)	1	5050	NM_001145940.1,NM_001145939.1,NM_002573.3	225543098;225543096;225543095	NP_001139412.1,NP_001139411.1,NP_002564.1	ENSG00000079462	ENST00000538771,ENST00000594989,ENST00000262890	ENSP00000444935,ENSP00000471933,ENSP00000262890
PH_hs_0000688	5.33889e-33	4.39322e-32	9031.93	8870.58	0.0839731	0.0852404	-0.3901	0.0192886	ITPA	inosine triphosphatase (nucleoside triphosphate pyrophosphatase)	1	3704	NM_033453.3,NR_052002.1,NR_052001.1,NR_052000.1,NM_001267623.1,NM_181493.2	390517017;390517023;390517022;390517021;390517019;390517018	NP_258412.1,-,NP_001254552.1,NP_852470.1	ENSG00000125877	ENST00000455664,ENST00000399838,ENST00000380113	ENSP00000413282,ENSP00000382732,ENSP00000369456
PH_hs_0000689	5.18553e-29	6.98453e-25	1056.24	1298.12	0.0899524	0.0977139	-0.317309	0.119394	CCNY	cyclin Y	1	219771	NM_145012.4,NM_181698.2	190341111;190341109	NP_659449.3,NP_859049.2	NA	NA	NA
PH_hs_0000690	6.67493e-28	2.89701e-19	1687.42	3448.75	0.0918558	0.112411	0.498523	0.0275231	NETO2	neuropilin (NRP) and tolloid (TLL)-like 2	1	81831	NM_001201477.1,NM_018092.4	319996651;319996650	NP_001188406.1,NP_060562.3	ENSG00000171208	ENST00000303155	ENSP00000306726
PH_hs_0000691	5.02453e-17	6.1018e-19	134.722	289.372	0.120421	0.113471	0.238215	0.267551	KIAA1644	KIAA1644	1	85352	NM_001099294.1	150010658	NP_001092764.1	ENSG00000138944	ENST00000381176	ENSP00000370568
PH_hs_0000692	7.64416e-32	2.79496e-35	511.265	1266.39	0.0855831	0.0810444	0.606083	0.000320851	ACBD3	acyl-CoA binding domain containing 3	1	64746	NM_022735.3	29550827	NP_073572.2	ENSG00000182827	ENST00000366812	ENSP00000355777
PH_hs_0000693	1.03144e-30	7.47742e-31	1445.52	2008.72	0.0872498	0.0870385	-0.0790603	0.658364	FNBP4	formin binding protein 4	1	23360	NM_015308.2	158534058	NP_056123.2	ENSG00000109920	ENST00000263773	ENSP00000263773
PH_hs_0000694	5.20941e-26	2.13306e-22	278.279	450.476	0.095399	0.103471	-0.146543	0.484113	RND3	Rho family GTPase 3	1	390	NM_005168.4,NM_001254738.1	362999163;362999084	NP_005159.1,NP_001241667.1	ENSG00000115963	ENST00000409557,ENST00000263895,ENST00000375734	ENSP00000386576,ENSP00000263895,ENSP00000364886
PH_hs_0000695	1.38684e-18	2.75106e-23	117.619	172.065	0.114674	0.101296	-0.283992	0.185374	LPPR2	lipid phosphate phosphatase-related protein type 2	1	64748	NM_022737.2,NM_001170635.1	282400941;282400943	NP_073574.2,NP_001164106.1	ENSG00000105520	ENST00000591608,ENST00000251473	ENSP00000466898,ENSP00000251473
PH_hs_0000696	1.07103e-31	8.19893e-40	860.674	920.528	0.0857938	0.0760294	-0.588857	0.000634834	ASH2L	ash2 (absent, small, or homeotic)-like (Drosophila)	1	9070	NM_001261832.1,NM_001105214.2,NM_004674.4,NR_049736.1	387912534;387912533;387864277;387912536	NP_001248761.1,NP_001098684.1,NP_004665.2,-	ENSG00000129691	ENST00000545394,ENST00000250635,ENST00000521652,ENST00000428278,ENST00000517496,ENST00000343823	ENSP00000443606,ENSP00000250635,ENSP00000430259,ENSP00000395310,ENSP00000430889,ENSP00000340896
PH_hs_0000697	1.75707e-13	4.09852e-22	331.391	569.832	0.137494	0.104195	-0.0245755	0.919977	DSTYK	dual serine/threonine and tyrosine protein kinase	1	25778	NM_199462.2,NM_015375.2	218563734;218563733	NP_955749.1,NP_056190.1	ENSG00000133059	ENST00000367160,ENST00000367162,ENST00000367161	ENSP00000356128,ENSP00000356130,ENSP00000356129
PH_hs_0000698	3.7718e-08	8.75235e-20	132.184	297.353	0.185952	0.110768	0.283653	0.393846	UBR7	ubiquitin protein ligase E3 component n-recognin 7 (putative)	1	55148	NM_175748.3,NR_038150.1	154426321;331284185	NP_786924.2,-	ENSG00000012963	ENST00000416753,ENST00000013070	ENSP00000391706,ENSP00000013070
PH_hs_0000699	4.4219e-30	1.51128e-23	20600.6	17947.4	0.0882255	0.100685	-0.473399	0.0184005	CMC2	COX assembly mitochondrial protein 2 homolog (S. cerevisiae)	1	56942	NM_020188.3	215490013	NP_064573.1	ENSG00000103121	ENST00000564249,ENST00000570086,ENST00000219400,ENST00000486645,ENST00000570195,ENST00000561614	ENSP00000456841,ENSP00000454709,ENSP00000219400,ENSP00000456177,ENSP00000457106,ENSP00000455880
PH_hs_0000700	4.78113e-30	1.41657e-27	9820.51	10224.7	0.0882787	0.0924397	-0.298269	0.0985387	GORASP2	golgi reassembly stacking protein 2, 55kDa	1	26003	NM_001201428.1,NM_015530.4	319803019;319803018	NP_001188357.1,NP_056345.3	ENSG00000115806	ENST00000234160	ENSP00000234160
PH_hs_0000702	4.86638e-28	1.95522e-27	419.142	663.037	0.0916139	0.0926932	-0.12792	0.542463	MOXD1	monooxygenase, DBH-like 1	1	26002	NM_015529.2	118421086	NP_056344.2	ENSG00000079931	ENST00000336749,ENST00000367963	ENSP00000336998,ENSP00000356940
PH_hs_0000705	4.02413e-10	4.01436e-20	432.757	1170.67	0.162761	0.109736	0.708686	0.0291412	SETD2	SET domain containing 2	1	29072	NM_014159.6	197313747	NP_054878.5	ENSG00000181555	ENST00000330022,ENST00000431180	ENSP00000332415,ENSP00000388349
PH_hs_0000706	1.92221e-10	4.61808e-13	61.1696	100.096	0.159739	0.140028	-0.141373	0.616749	NUDT16L1	nudix (nucleoside diphosphate linked moiety X)-type motif 16-like 1	1	84309	NM_001193452.1,NM_032349.3	301336139;301336138	NP_001180381.1,NP_115725.1	ENSG00000168101	ENST00000405142,ENST00000586536,ENST00000304301	ENSP00000458144,ENSP00000468346,ENSP00000306670
PH_hs_0000708	0.000119432	1.37886e-22	71.7352	349.824	0.272189	0.102996	1.07787	3.83046e-07	FBXO45	F-box protein 45	1	200933	NM_001105573.1	157743246	NP_001099043.1	ENSG00000174013	ENST00000440469	ENSP00000389868
PH_hs_0000711	0.0745962	0.00868083	3.04337	7.51507	0.693294	0.420352	NA	NA	DOCK3	dedicator of cytokinesis 3	1	1795	NM_004947.4	304282221	NP_004938.1	NA	NA	NA
PH_hs_0000713	0.441455	1.25742e-06	1.40514	111.04	6.78978	0.212453	NA	NA	FAM19A1	family with sequence similarity 19 (chemokine (C-C motif)-like), member A1	1	407738	NM_001252216.1,NM_213609.3	356582303;356582302	NP_001239145.1,NP_998774.2	ENSG00000183662	ENST00000496687,ENST00000478136	ENSP00000417496,ENSP00000418575
PH_hs_0000714	1.0812e-38	2.95553e-32	9199.73	7548.85	0.0771821	0.0849977	-0.658554	0.000510241	PCID2	PCI domain containing 2	1	55795	NM_001258213.1,NM_001258212.1,NM_001127202.2,NM_018386.3,NM_001127203.2	384871582;384871580;384871579;384871578;384871577	NP_001245142.1,NP_001245141.1,NP_001120674.1,NP_060856.2,NP_001120675.1	ENSG00000126226	ENST00000351317,ENST00000375457,ENST00000375459,ENST00000246505,ENST00000375477,ENST00000375479,ENST00000337344	ENSP00000327335,ENSP00000364606,ENSP00000364608,ENSP00000246505,ENSP00000364626,ENSP00000364628,ENSP00000337405
PH_hs_0000718	1.56622e-09	9.03345e-16	41.0618	119.369	0.168791	0.125724	NA	NA	CBLN2	cerebellin 2 precursor	1	147381	NM_182511.3	187608376	NP_872317.1	ENSG00000141668	ENST00000269503,ENST00000585159	ENSP00000269503,ENSP00000463771
PH_hs_0000719	9.48054e-20	3.04321e-26	279.056	405.244	0.110876	0.0949397	-0.307899	0.155056	DNAL1	dynein, axonemal, light chain 1	1	83544	NM_031427.3,NM_001201366.1	318983926;318984124	NP_113615.2,NP_001188295.1	ENSG00000119661	ENST00000553645	ENSP00000452037
PH_hs_0000720	3.09297e-16	7.12015e-14	2020.41	2818.57	0.123677	0.135244	-0.0509311	0.848296	INSIG2	insulin induced gene 2	1	51141	NM_016133.2	38327532	NP_057217.2	ENSG00000125629	ENST00000411929	ENSP00000400126
PH_hs_0000723	2.08178e-26	7.01023e-29	2446.18	2620.09	0.0946193	0.0901709	-0.423222	0.0153932	PIGG	phosphatidylinositol glycan anchor biosynthesis, class G	1	54872	NM_001127178.1,NM_017733.3	187608445;187608437	NP_001120650.1,NP_060203.3	ENSG00000174227	ENST00000296306,ENST00000383028,ENST00000504346,ENST00000453061,ENST00000310340	ENSP00000296306,ENSP00000372494,ENSP00000424800,ENSP00000415203,ENSP00000311750
PH_hs_0000724	8.61633e-15	3.90481e-19	1029.9	1698.99	0.130382	0.112832	0.130195	0.58947	ANAPC5	anaphase promoting complex subunit 5	1	51433	NM_001137559.1,NM_016237.4	213385322;213385321	NP_001131031.1,NP_057321.2	ENSG00000089053	ENST00000544314,ENST00000344395,ENST00000535482,ENST00000261819,ENST00000541887,ENST00000441917,ENST00000539079	ENSP00000439207,ENSP00000343787,ENSP00000438754,ENSP00000261819,ENSP00000439875,ENSP00000415061,ENSP00000437857
PH_hs_0000726	4.08234e-06	8.67352e-19	47.8241	176.33	0.224174	0.113982	NA	NA	SCRG1	stimulator of chondrogenesis 1	1	11341	NM_007281.2	240120081	NP_009212.1	ENSG00000164106	ENST00000512188,ENST00000296506	ENSP00000425404,ENSP00000296506
PH_hs_0000729	3.9315e-25	1.17787e-29	822.354	988.591	0.097187	0.0889008	-0.415971	0.016201	CAPN7	calpain 7	1	23473	NM_014296.2	41327720	NP_055111.1	ENSG00000131375	ENST00000443567	ENSP00000394708
PH_hs_0000730	4.72049e-06	2.28564e-17	33.6864	72.992	0.225754	0.119087	NA	NA	CMPK2	cytidine monophosphate (UMP-CMP) kinase 2, mitochondrial	1	129607	NM_207315.3,NR_046236.1	374429550;374429555	NP_997198.2,-	ENSG00000134326	ENST00000256722	ENSP00000256722
PH_hs_0000731	5.28703e-24	9.09495e-33	1198.35	1221.55	0.09964	0.0842881	-0.58142	0.000773001	RNF167	ring finger protein 167	1	26001	NM_015528.1	14149701	NP_056343.1	ENSG00000108523	ENST00000576965,ENST00000572382,ENST00000575400,ENST00000576229,ENST00000575111,ENST00000262482,ENST00000572430,ENST00000571816	ENSP00000466753,ENSP00000460024,ENSP00000460991,ENSP00000458189,ENSP00000460190,ENSP00000262482,ENSP00000458794,ENSP00000459324
PH_hs_0000732	0.0857962	3.97807e-08	5.04638	31.0383	0.731473	0.186285	NA	NA	previous version conserved probe	NA	7	NA	NA	NA	NA	NA	NA	NA
PH_hs_0000733	7.29982e-28	1.63705e-13	187.491	568.504	0.0919247	0.137313	0.750328	0.00332585	ZNF259	zinc finger protein 259	1	8882	NM_003904.3	54114987	NP_003895.1	ENSG00000109917	ENST00000227322,ENST00000444935,ENST00000429220	ENSP00000227322,ENSP00000390391,ENSP00000394495
PH_hs_0000734	2.26931e-08	2.3276e-13	29.0437	50.5144	0.182866	0.138217	NA	NA	DHX35	DEAH (Asp-Glu-Ala-His) box polypeptide 35	1	60625	NM_001190809.1,NM_021931.3,NR_033905.1	299829254;299829256;299829257	NP_001177738.1,NP_068750.2,-	ENSG00000101452	ENST00000373323,ENST00000484417,ENST00000252011,ENST00000373325	ENSP00000362420,ENSP00000432603,ENSP00000252011,ENSP00000362422
PH_hs_0000735	8.77695e-36	1.21563e-27	460.475	945.286	0.0804386	0.0923201	0.286984	0.156928	RAD1	RAD1 homolog (S. pombe)	1	5810	NM_002853.3,NR_026591.1	76881813;221316656	NP_002844.1,-	ENSG00000113456	ENST00000341754	ENSP00000340879
PH_hs_0000736	6.50753e-22	2.1592e-40	863.56	1293.58	0.104716	0.075453	-0.0532245	0.799646	SEMA4C	sema domain, immunoglobulin domain (Ig), transmembrane domain (TM) and short cytoplasmic domain, (semaphorin) 4C	1	54910	NM_017789.4	157388901	NP_060259.4	ENSG00000168758	ENST00000305476	ENSP00000306844
PH_hs_0000737	9.58742e-08	2.85092e-09	20.9928	44.0449	0.192043	0.171666	NA	NA	CYTH4	cytohesin 4	1	27128	NM_013385.3	197100456	NP_037517.1	ENSG00000100055	ENST00000248901	ENSP00000248901
PH_hs_0000739	2.25367e-06	1.04403e-07	27.8868	59.609	0.218031	0.192629	NA	NA	GABRG2	gamma-aminobutyric acid (GABA) A receptor, gamma 2	1	2566	NM_198903.2,NM_000816.3,NM_198904.2	189083761;189083760;189083759	NP_944493.2,NP_000807.2,NP_944494.1	ENSG00000113327	ENST00000393933,ENST00000523372,ENST00000522990,ENST00000361925	ENSP00000377510,ENSP00000430124,ENSP00000430732,ENSP00000354651
PH_hs_0000740	5.94862e-29	2.92966e-37	566.976	557.012	0.0900517	0.0787357	-0.806723	8.81919e-05	NEK9	NIMA-related kinase 9	1	91754	NM_033116.4	222136640	NP_149107.4	NA	NA	NA
PH_hs_0000742	4.41915e-06	2.48597e-13	27.1184	45.0003	0.225033	0.138388	NA	NA	ACSS1	acyl-CoA synthetase short-chain family member 1	1	84532	NM_001252675.1,NM_001252677.1,NM_001252676.1,NM_032501.3	358248204;358248216;358248210;358248199	NP_001239604.1,NP_001239606.1,NP_001239605.1,NP_115890.2	ENSG00000154930	ENST00000537502,ENST00000323482	ENSP00000439304,ENSP00000316924
PH_hs_0000743	0.00950703	2.74682e-06	5.52771	25.4791	0.426393	0.220022	NA	NA	CACNG3	calcium channel, voltage-dependent, gamma subunit 3	1	10368	NM_006539.3	313482864	NP_006530.1	ENSG00000006116	ENST00000005284	ENSP00000005284
PH_hs_0000744	5.50997e-29	5.10022e-32	1241.52	1792.02	0.0899962	0.0853323	-0.044133	0.803863	SEC24B	SEC24 family, member B (S. cerevisiae)	1	10427	NM_006323.2,NM_001042734.1	112382211;112382213	NP_006314.2,NP_001036199.1	ENSG00000138802	ENST00000265175	ENSP00000265175
PH_hs_0000746	1.19909e-15	1.68827e-21	357.717	551.868	0.126282	0.105816	-0.181902	0.436574	USP24	ubiquitin specific peptidase 24	1	23358	NM_015306.2	260064008	NP_056121.2	ENSG00000162402	ENST00000407756,ENST00000294383	ENSP00000385700,ENSP00000294383
PH_hs_0000747	1.42033e-18	4.80003e-24	634.327	1063.32	0.11471	0.0995455	0.0395005	0.855507	CORO7|CORO7-PAM16	coronin 7|CORO7-PAM16 readthrough	4	79585|100529144	NM_001201473.1,NM_001201472.1,NM_024535.4|NM_001201479.1	319918856;319918854;319918853|319918872	NP_001188402.1,NP_001188401.1,NP_078811.3|NP_001188408.1	ENSG00000262246|ENSG00000103426	ENST00000539968,ENST00000576637,ENST00000574025,ENST00000537233,ENST00000571227,ENST00000251166|ENST00000575334,ENST00000572467	ENSP00000446221,ENSP00000460177,ENSP00000461702,ENSP00000440460,ENSP00000458459,ENSP00000251166|ENSP00000458607,ENSP00000460885
PH_hs_0000748	3.61159e-37	8.7235e-36	750.64	1564.99	0.0788375	0.0804354	0.418173	0.0145682	PEX3	peroxisomal biogenesis factor 3	1	8504	NM_003630.2	196259812	NP_003621.1	ENSG00000034693	ENST00000367591	ENSP00000356563
PH_hs_0000749	0.000274162	1.39366e-09	20.8374	43.5559	0.289355	0.168247	NA	NA	CRY2	cryptochrome 2 (photolyase-like)	1	1408	NM_021117.3,NM_001127457.1	188536099;188536102	NP_066940.2,NP_001120929.1	ENSG00000121671	ENST00000443527	ENSP00000406751
PH_hs_0000751	2.70594e-15	5.68782e-26	2331.6	2958.91	0.127927	0.0954747	-0.172496	0.453197	SMG8	smg-8 homolog, nonsense mediated mRNA decay factor (C. elegans)	1	55181	NM_018149.6	116812581	NP_060619.4	ENSG00000167447|ENSG00000265303	ENST00000300917,ENST00000582469,ENST00000543872|ENST00000577660	ENSP00000300917,ENSP00000462931,ENSP00000438748|ENSP00000464167
PH_hs_0000752	5.45859e-25	6.96705e-23	326.638	503.526	0.0974868	0.102266	-0.197756	0.351506	PHF13	PHD finger protein 13	1	148479	NM_153812.2	167466269	NP_722519.2	ENSG00000116273	ENST00000377648	ENSP00000366876
PH_hs_0000753	5.58085e-25	1.74472e-23	715.154	1104.74	0.0975072	0.100831	-0.0617366	0.758102	SFRP1	secreted frizzled-related protein 1	1	6422	NM_003012.4	257196278	NP_003003.3	ENSG00000104332	ENST00000379845,ENST00000220772	ENSP00000369174,ENSP00000220772
PH_hs_0000755	1.02809e-07	1.41163e-05	32.5684	48.8671	0.192523	0.238819	NA	NA	HECTD4	HECT domain containing E3 ubiquitin protein ligase 4	1	283450	NM_001109662.3	359718911	NP_001103132.3	ENSG00000173064	ENST00000550968	ENSP00000449652
PH_hs_0000756	7.08794e-07	9.04322e-12	17.5069	45.0228	0.207361	0.148794	NA	NA	previous version conserved probe	NA	7	NA	NA	NA	NA	NA	NA	NA
PH_hs_0000757	1.3378e-07	1.20151e-09	260.832	1319.67	0.194364	0.167563	1.58071	0.00238775	CLDN1	claudin 1	1	9076	NM_021101.4	296785063	NP_066924.1	ENSG00000163347	ENST00000295522	ENSP00000295522
PH_hs_0000758	2.19094e-13	4.76438e-21	84.1654	322.344	0.13806	0.107053	1.10965	1.79947e-06	TMEM19	transmembrane protein 19	1	55266	NM_018279.3	89145418	NP_060749.2	ENSG00000139291	ENST00000547816	ENSP00000449176
PH_hs_0000759	3.41636e-19	2.30781e-13	144.178	147.277	0.112643	0.138195	-0.809437	0.00140099	MAD1L1	MAD1 mitotic arrest deficient-like 1 (yeast)	1	8379	NM_001013837.1,NM_001013836.1,NM_003550.2	62243373;62243368;62243331	NP_001013859.1,NP_001013858.1,NP_003541.2	ENSG00000002822	ENST00000265854,ENST00000437877,ENST00000450235,ENST00000406869,ENST00000399654,ENST00000402746	ENSP00000265854,ENSP00000394069,ENSP00000394886,ENSP00000385334,ENSP00000382562,ENSP00000384155
PH_hs_0000760	5.87238e-13	3.58806e-28	195.24	923.16	0.14068	0.0913824	1.44382	7.39922e-09	previous version conserved probe	NA	7	NA	NA	NA	NA	NA	NA	NA
PH_hs_0000761	1.98704e-20	9.81935e-21	190.783	915.663	0.108829	0.107941	1.45319	3.36078e-07	ATG4C	autophagy related 4C, cysteine peptidase	1	84938	NM_032852.3,NM_178221.2	320118918;320118919	NP_116241.2,NP_835739.1	NA	NA	NA
PH_hs_0000762	6.69891e-15	9.48952e-11	192.918	306.5	0.129837	0.157001	-0.208579	0.492692	CLIP3	CAP-GLY domain containing linker protein 3	1	25999	NM_001199570.1,NM_015526.2	313851096;313851095	NP_001186499.1,NP_056341.1	ENSG00000105270	ENST00000360535	ENSP00000353732
PH_hs_0000763	0.258007	1.05257e-17	6.16443	177.202	1.53964	0.117816	NA	NA	REEP1	receptor accessory protein 1	1	65055	NM_001164732.1,NM_001164731.1,NM_001164730.1,NM_022912.2	257900517;257900513;257900515;169808395	NP_001158204.1,NP_001158203.1,NP_001158202.1,NP_075063.1	ENSG00000068615	ENST00000535845,ENST00000538924,ENST00000541910,ENST00000165698	ENSP00000437567,ENSP00000438346,ENSP00000442681,ENSP00000165698
PH_hs_0000764	8.31988e-21	3.72221e-15	332.135	345.693	0.107736	0.128589	-0.7883	0.0010083	BTBD6	BTB (POZ) domain containing 6	1	90135	NM_033271.2	225543406	NP_150374.2	ENSG00000184887	ENST00000327471,ENST00000536364,ENST00000463376,ENST00000392554	ENSP00000329361,ENSP00000443091,ENSP00000418150,ENSP00000376337
PH_hs_0000765	2.23336e-17	1.06818e-29	7895.98	9850.49	0.119048	0.0888327	-0.0430235	0.83805	PITPNB|LOC100996302	phosphatidylinositol transfer protein, beta|uncharacterized LOC100996302	4	23760|100996302	NM_012399.3|XR_159136.1	51873061|397139885	NP_036531.1|-	ENSG00000180957	ENST00000455418,ENST00000320996,ENST00000335272	ENSP00000405179,ENSP00000321266,ENSP00000334738
PH_hs_0000766	1.69714e-21	1.80615e-17	236.837	343.943	0.105822	0.118697	-0.330808	0.199542	PHLDB2	pleckstrin homology-like domain, family B, member 2	1	90102	NM_001134439.1,NM_001134438.1,NM_001134437.1,NM_145753.2	197313731;197313729;197313727;197313726	NP_001127911.1,NP_001127910.1,NP_001127909.1,NP_665696.1	ENSG00000144824	ENST00000412622,ENST00000495180,ENST00000481953,ENST00000393925,ENST00000431670,ENST00000393923	ENSP00000405292,ENSP00000420303,ENSP00000418319,ENSP00000377502,ENSP00000405405,ENSP00000377500
PH_hs_0000767	1.09254e-24	3.19921e-27	15192.6	19712.9	0.0981301	0.0930845	0.0840294	0.68862	TFB2M	transcription factor B2, mitochondrial	1	64216	NM_022366.2	210147473	NP_071761.1	ENSG00000162851	ENST00000366514	ENSP00000355471
PH_hs_0000768	1.65765e-23	2.48879e-20	780.485	1002.03	0.100779	0.109117	-0.328433	0.106308	EPN2	epsin 2	1	22905	NM_014964.4,NM_001102664.1,NM_148921.3	156671214;156671218;156671216	NP_055779.2,NP_001096134.1,NP_683723.2	ENSG00000072134	ENST00000347697,ENST00000395626,ENST00000314728	ENSP00000261495,ENSP00000378988,ENSP00000320543
PH_hs_0000771	9.86984e-06	4.55156e-15	16.4666	102.608	0.234312	0.129012	NA	NA	HAUS5	HAUS augmin-like complex, subunit 5	1	23354	NM_015302.1	149944679	NP_056117.1	ENSG00000249115	ENST00000203166	ENSP00000439056
PH_hs_0000773	3.31043e-41	3.61348e-24	1966.74	3386.55	0.0746644	0.0992692	0.261042	0.167949	TM2D2	TM2 domain containing 2	1	83877	NM_001024381.1,NM_001024380.1,NM_031940.3,NM_078473.2	66932896;66932894;66932892;66932891	NP_001019552.1,NP_001019551.1,NP_114146.3,NP_510882.1	ENSG00000169490	ENST00000397070	ENSP00000380260
PH_hs_0000774	6.5813e-24	2.09811e-33	3073.08	4043.4	0.0998552	0.0834291	-0.0865389	0.635234	ATP6V0B	ATPase, H+ transporting, lysosomal 21kDa, V0 subunit b	1	533	NM_001039457.1,NM_004047.3	86792633;86792636	NP_001034546.1,NP_004038.1	ENSG00000117410	ENST00000498664,ENST00000236067,ENST00000532642,ENST00000472174	ENSP00000434094,ENSP00000236067,ENSP00000434729,ENSP00000431605
PH_hs_0000776	7.09022e-22	1.82584e-23	738.615	892.015	0.104814	0.100877	-0.439711	0.0246477	ETHE1	ethylmalonic encephalopathy 1	1	23474	NM_014297.3	41327740	NP_055112.2	ENSG00000105755	ENST00000292147	ENSP00000292147
PH_hs_0000777	3.20831e-36	1.28466e-33	5987.57	7249.64	0.0799231	0.0831477	-0.121618	0.534009	MFSD1	major facilitator superfamily domain containing 1	1	64747	NM_022736.2,NM_001167903.1	269847415;269847421	NP_073573.2,NP_001161375.1	ENSG00000118855	ENST00000264266,ENST00000392813,ENST00000471500,ENST00000480292,ENST00000484166,ENST00000415822	ENSP00000264266,ENSP00000376560,ENSP00000420816,ENSP00000419467,ENSP00000417950,ENSP00000403117
PH_hs_0000778	2.43925e-15	4.14157e-15	146.857	195.836	0.127714	0.128813	-0.450392	0.063006	C9orf123	chromosome 9 open reading frame 123	1	90871	NM_033428.1	62955828	NP_219500.1	ENSG00000137038	ENST00000358227	ENSP00000350961
PH_hs_0000779	1.13982e-41	1.50477e-32	10459.5	12938.1	0.0742269	0.0845891	-0.0354014	0.834073	REXO2	REX2, RNA exonuclease 2 homolog (S. cerevisiae)	1	25996	NM_015523.3	224496105	NP_056338.2	ENSG00000076043	ENST00000538791,ENST00000538403,ENST00000539788,ENST00000546316,ENST00000544827,ENST00000539275,ENST00000265881	ENSP00000441171,ENSP00000442162,ENSP00000446189,ENSP00000437380,ENSP00000441844,ENSP00000443842,ENSP00000265881
PH_hs_0000780	1.81712e-22	2.71574e-10	726	961.816	0.103296	0.161132	-0.258559	0.399389	CHAMP1	chromosome alignment maintaining phosphoprotein 1	1	283489	NM_001164145.1,NM_001164144.1,NM_032436.2	255918140;255918138;255918137	NP_001157617.1,NP_001157616.1,NP_115812.1	ENSG00000198824|ENSG00000260117	ENST00000361283|ENST00000570246	ENSP00000354730|ENSP00000454941
PH_hs_0000781	5.52826e-32	3.27766e-29	1666.06	4395.54	0.0853821	0.0896229	0.889152	8.58251e-07	FUNDC1	FUN14 domain containing 1	1	139341	NM_173794.3	216547843	NP_776155.1	ENSG00000069509	ENST00000378045	ENSP00000367284
PH_hs_0000782	4.43315e-13	1.40117e-30	243.008	467.658	0.139918	0.0874525	0.103619	0.698275	FKBP5	FK506 binding protein 5	1	2289	NM_001145776.1,NM_001145775.1,NM_004117.3	224809328;224809326;224809310	NP_001139248.1,NP_001139247.1,NP_004108.1	ENSG00000096060	ENST00000539068,ENST00000357266,ENST00000536438,ENST00000337746	ENSP00000441205,ENSP00000349811,ENSP00000444810,ENSP00000338160
PH_hs_0000783	2.30516e-20	2.12979e-14	364.261	363.696	0.109018	0.132401	-0.838645	0.00112641	BLOC1S4	biogenesis of lysosomal organelles complex-1, subunit 4, cappuccino	1	55330	NM_018366.2	40805834	NP_060836.1	ENSG00000186222	ENST00000320776	ENSP00000318128
PH_hs_0000785	1.60183e-06	1.51098e-13	46.7837	135.738	0.214716	0.13711	NA	NA	C19orf25	chromosome 19 open reading frame 25	1	148223	NM_152482.2	154240705	NP_689695.2	ENSG00000119559	ENST00000588871,ENST00000436106	ENSP00000465469,ENSP00000397394
PH_hs_0000786	3.88504e-17	1.39212e-19	103.116	215.283	0.11998	0.111397	0.22658	0.372364	TCERG1L	transcription elongation regulator 1-like	1	256536	NM_174937.3	148727263	NP_777597.2	ENSG00000176769	ENST00000368642	ENSP00000357631
PH_hs_0000787	5.31653e-42	7.01919e-28	2278.73	4090.84	0.0739187	0.0918945	0.339666	0.0796174	TMEM218	transmembrane protein 218	1	219854	NM_001258247.1,NM_001258244.1,NM_001258240.1,NM_001258245.1,NM_001258241.1,NM_001258238.1,NM_001258246.1,NM_001080546.2,NM_001258243.1,NM_001258242.1,NM_001258239.1,NR_047586.1,NR_047587.1,NR_047588.1,NR_047589.1,NR_047591.1,NR_047590.1,NR_047592.1	384871616;384871610;384871597;384871612;384871599;384871592;384871614;384871607;384871604;384871602;384871595;384871594;384871601;384871606;384871608;384871618;384871609;384871619	NP_001245176.1,NP_001245173.1,NP_001245169.1,NP_001245174.1,NP_001245170.1,NP_001245167.1,NP_001245175.1,NP_001074015.1,NP_001245172.1,NP_001245171.1,NP_001245168.1,-	ENSG00000150433	ENST00000455225,ENST00000279968,ENST00000532407,ENST00000532156,ENST00000528724,ENST00000531909	ENSP00000399803,ENSP00000279968,ENSP00000434597,ENSP00000433023,ENSP00000436578,ENSP00000436596
PH_hs_0000788	3.18788e-25	7.82873e-37	770.236	833.619	0.0969969	0.0792169	-0.600845	0.000615543	FES	feline sarcoma oncogene	1	2242	NM_001143785.1,NM_001143784.1,NM_001143783.1,NM_002005.3	219842235;219842232;219842229;219842226	NP_001137257.1,NP_001137256.1,NP_001137255.1,NP_001996.1	ENSG00000182511	ENST00000414248,ENST00000328850	ENSP00000414629,ENSP00000331504
PH_hs_0000789	4.55084e-20	3.33655e-19	138.612	211.22	0.1099	0.11261	-0.260513	0.222979	HIST1H1C	histone cluster 1, H1c	1	3006	NM_005319.3	21071025	NP_005310.1	ENSG00000187837	ENST00000343677	ENSP00000339566
PH_hs_0000790	1.0176e-11	1.36437e-34	207.452	486.443	0.149176	0.0818961	0.388056	0.117165	MFSD3	major facilitator superfamily domain containing 3	1	113655	NM_138431.1	19923956	NP_612440.1	ENSG00000167700	ENST00000301327	ENSP00000301327
PH_hs_0000792	1.12398e-31	7.03172e-41	6501.23	6698.59	0.085824	0.0749782	-0.352739	0.0570431	DYNC1H1	dynein, cytoplasmic 1, heavy chain 1	1	1778	NM_001376.4	209413718	NP_001367.2	ENSG00000197102	ENST00000360184	ENSP00000348965
PH_hs_0000794	5.48021e-29	1.80248e-32	9783.25	10145.2	0.0899923	0.0846978	-0.302371	0.0732875	MRPL27	mitochondrial ribosomal protein L27	1	51264	NM_016504.2	22547127	NP_057588.1	ENSG00000108826	ENST00000511860,ENST00000442592,ENST00000503633,ENST00000225969,ENST00000508200,ENST00000507088	ENSP00000426037,ENSP00000388915,ENSP00000425126,ENSP00000225969,ENSP00000424321,ENSP00000421865
PH_hs_0000795	1.19962e-14	5.20494e-07	698.575	804.521	0.13111	0.204762	-0.539416	0.172092	HDHD3	haloacid dehalogenase-like hydrolase domain containing 3	1	81932	NM_031219.2	31377665	NP_112496.1	ENSG00000119431	ENST00000374180,ENST00000238379	ENSP00000363295,ENSP00000238379
PH_hs_0000796	6.31311e-07	6.71202e-07	20.4726	40.5769	0.206375	0.206895	NA	NA	OSBP2	oxysterol binding protein 2	1	23762	NM_030758.3	75905817	NP_110385.1	ENSG00000184792	ENST00000535268,ENST00000437268,ENST00000382310,ENST00000403222,ENST00000433183,ENST00000401475,ENST00000446658	ENSP00000438713,ENSP00000389200,ENSP00000371747,ENSP00000384213,ENSP00000392362,ENSP00000385254,ENSP00000392080
PH_hs_0000797	9.36294e-36	5.60519e-45	9055.49	11283.1	0.080472	0.0712382	-0.0377911	0.829929	NDUFV1	NADH dehydrogenase (ubiquinone) flavoprotein 1, 51kDa	1	4723	NM_001166102.1,NM_007103.3	260656004;164664491	NP_001159574.1,NP_009034.2	ENSG00000167792	ENST00000533919,ENST00000415352,ENST00000529927,ENST00000532244,ENST00000532303,ENST00000322776	ENSP00000435199,ENSP00000395368,ENSP00000436766,ENSP00000435202,ENSP00000432015,ENSP00000322450
PH_hs_0000798	4.65424e-23	1.52273e-24	553.507	951.508	0.101841	0.0984423	0.0429325	0.836678	SMAP2	small ArfGAP2	1	64744	NM_001198980.1,NM_001198979.1,NM_001198978.1,NM_022733.2	312176434;312176432;312176430;312222761	NP_001185909.1,NP_001185908.1,NP_001185907.1,NP_073570.1	ENSG00000084070	ENST00000539317,ENST00000372708,ENST00000372718	ENSP00000442835,ENSP00000361793,ENSP00000361803
PH_hs_0000799	5.79723e-29	3.62096e-42	5017.16	5931.38	0.090033	0.0737649	-0.181552	0.257908	CALU	calumenin	1	813	NM_001199674.1,NM_001199673.1,NM_001199672.1,NM_001199671.1,NM_001130674.2,NM_001219.4	314122182;314122180;314122178;314122176;314122175;314122174	NP_001186603.1,NP_001186602.1,NP_001186601.1,NP_001186600.1,NP_001124146.1,NP_001210.1	ENSG00000128595	ENST00000538546,ENST00000535011,ENST00000535623,ENST00000542996,ENST00000249364	ENSP00000438994,ENSP00000442110,ENSP00000439139,ENSP00000438248,ENSP00000249364
PH_hs_0000800	4.75664e-28	6.81645e-19	1623.29	1516.28	0.0915965	0.113631	-0.669006	0.00389213	KLHL21	kelch-like 21 (Drosophila)	1	9903	NM_014851.2	55925607	NP_055666.2	ENSG00000162413	ENST00000377663,ENST00000377658	ENSP00000366891,ENSP00000366886
PH_hs_0000801	6.73117e-11	0.159452	56.1232	99.0052	0.155718	1.0033	NA	NA	CDIP1	cell death-inducing p53 target 1	1	29965	NM_001199056.1,NM_001199055.1,NM_001199054.1,NM_013399.2	312261264;312261262;312261260;118344449	NP_001185985.1,NP_001185984.1,NP_001185983.1,NP_037531.2	ENSG00000089486	ENST00000399599,ENST00000563332	ENSP00000382508,ENSP00000454994
PH_hs_0000802	1.64625e-41	1.31024e-29	1853.19	1892.23	0.0743769	0.0889751	-0.51759	0.00444692	FIBP	fibroblast growth factor (acidic) intracellular binding protein	1	9158	NM_198897.1,NM_004214.4	38683848;38683847	NP_942600.1,NP_004205.2	ENSG00000172500	ENST00000531115,ENST00000357519,ENST00000338369	ENSP00000431457,ENSP00000350124,ENSP00000344572
PH_hs_0000803	1.3614e-26	3.10158e-19	199.509	193.655	0.0942646	0.112507	-0.917366	0.000121352	LRRC20	leucine rich repeat containing 20	1	55222	NM_207119.1,NM_018239.2,NM_018205.2	46397368;46397372;46397371	NP_997002.1,NP_060709.2,NP_060675.1	ENSG00000172731	ENST00000395010,ENST00000395011,ENST00000357631,ENST00000358141,ENST00000373224,ENST00000355790	ENSP00000378457,ENSP00000378458,ENSP00000350255,ENSP00000350860,ENSP00000362321,ENSP00000348043
PH_hs_0000804	1.51779e-21	2.51611e-30	1836.62	1615.95	0.105691	0.0878437	-0.742936	0.000217728	RHBDD2	rhomboid domain containing 2	1	57414	NM_001040457.1,NM_001040456.1	94818878;94818789	NP_001035547.1,NP_001035546.1	ENSG00000262744|ENSG00000005486	ENST00000573423,ENST00000573800,ENST00000574493,ENST00000576689|ENST00000318622,ENST00000428119,ENST00000454791,ENST00000006777	ENSP00000461474,ENSP00000460307,ENSP00000458798,ENSP00000458945|ENSP00000314144,ENSP00000391232,ENSP00000403507,ENSP00000006777
PH_hs_0000805	6.09744e-38	8.58856e-42	2793.74	2339.66	0.0779851	0.0741121	-0.773945	7.36889e-06	TINF2	TERF1 (TRF1)-interacting nuclear factor 2	1	26277	NM_001099274.1,NM_012461.2	151101265;151101234	NP_001092744.1,NP_036593.2	ENSG00000092330	ENST00000538777,ENST00000540705,ENST00000558566,ENST00000559969,ENST00000267415,ENST00000399423,ENST00000560019	ENSP00000437495,ENSP00000442154,ENSP00000453025,ENSP00000452800,ENSP00000267415,ENSP00000382350,ENSP00000453113
PH_hs_0000806	1.9584e-11	2.40441e-17	211.497	313.497	0.15135	0.119171	-0.298173	0.256819	MRC2	mannose receptor, C type 2	1	9902	NM_006039.4	375268685	NP_006030.2	ENSG00000011028	ENST00000446119,ENST00000303375	ENSP00000400445,ENSP00000307513
PH_hs_0000807	4.90638e-28	3.79869e-28	1417.46	1136.36	0.0916201	0.0914256	-0.926478	3.75966e-07	MKRN1	makorin ring finger protein 1	1	23608	NM_013446.3	223468619	NP_038474.2	ENSG00000133606	ENST00000255977	ENSP00000255977
PH_hs_0000810	4.69985e-28	1.79679e-39	9946.22	9645.26	0.0915874	0.0763746	-0.400281	0.0131326	SLC39A1	solute carrier family 39 (zinc transporter), member 1	1	27173	NM_001271959.1,NM_001271961.1,NM_001271960.1,NM_001271958.1,NM_001271957.1,NM_014437.4	430768607;430768592;430768590;430768588;430768586;430768585	NP_001258888.1,NP_001258890.1,NP_001258889.1,NP_001258887.1,NP_001258886.1,NP_055252.2	ENSG00000143570	ENST00000310483,ENST00000368621,ENST00000368623,ENST00000356205	ENSP00000309710,ENSP00000357610,ENSP00000357612,ENSP00000348535
PH_hs_0000812	0.189935	0.0438097	1.52168	2.00101	1.13878	0.585449	NA	NA	SLCO2B1	solute carrier organic anion transporter family, member 2B1	1	11309	NM_001145212.2,NM_001145211.2,NM_007256.4	312176374;312176373;312176372	NP_001138684.1,NP_001138683.1,NP_009187.1	ENSG00000137491	ENST00000341411,ENST00000454962,ENST00000289575	ENSP00000341286,ENSP00000389653,ENSP00000289575
PH_hs_0000813	3.35751e-10	4.85669e-15	90.85	154.763	0.162005	0.12915	-0.0321483	0.919317	PELI1	pellino E3 ubiquitin protein ligase 1	1	57162	NM_020651.3	193211454	NP_065702.2	ENSG00000197329	ENST00000358912	ENSP00000351789
PH_hs_0000815	0.00117968	4.93887e-23	26.404	136.024	0.328859	0.101903	NA	NA	SNX9	sorting nexin 9	1	51429	NM_016224.3	23111056	NP_057308.1	ENSG00000130340	ENST00000392185	ENSP00000376024
PH_hs_0000816	2.00367e-19	2.5706e-26	362.336	441.291	0.111897	0.0947969	-0.536404	0.00648803	FUK	fucokinase	1	197258	NM_145059.2	63175653	NP_659496.2	ENSG00000157353	ENST00000378912,ENST00000571514,ENST00000288078	ENSP00000368192,ENSP00000462584,ENSP00000288078
PH_hs_0000817	9.13019e-12	1.50975e-22	95.1972	247.682	0.148825	0.103094	0.543433	0.0555024	RYBP	RING1 and YY1 binding protein	1	23429	NM_012234.5	299116874	NP_036366.3	NA	NA	NA
PH_hs_0000819	3.05082e-13	4.66992e-16	787.303	3928.76	0.138924	0.124452	1.71615	9.85284e-08	NRCAM	neuronal cell adhesion molecule	1	4897	NM_001193584.1,NM_001193583.1,NM_001193582.1,NM_005010.4,NM_001037132.2	302191650;302191648;302191646;302191645;302191644	NP_001180513.1,NP_001180512.1,NP_001180511.1,NP_005001.3,NP_001032209.1	ENSG00000091129	ENST00000413765,ENST00000379028,ENST00000351718	ENSP00000407858,ENSP00000368314,ENSP00000325269
PH_hs_0000820	1.27802e-23	1.23874e-28	2326.78	2383.57	0.100516	0.0905878	-0.492736	0.0138607	C7orf41	chromosome 7 open reading frame 41	1	222166	NM_152793.2	116008439	NP_690006.2	ENSG00000180354	ENST00000324489,ENST00000324453	ENSP00000324755,ENSP00000324204
PH_hs_0000821	0.473504	1.05265e-16	39.5789	87.0441	15.0455	0.121715	NA	NA	LOC730101	uncharacterized LOC730101	1	730101	NR_024405.1,NR_024403.1	212276041;212276032	-	NA	NA	NA
PH_hs_0000822	2.76173e-22	1.6827e-37	437.775	649.036	0.103756	0.0784681	-0.219614	0.228578	SCAMP5	secretory carrier membrane protein 5	1	192683	NM_138967.3,NM_001178112.1,NM_001178111.1,NR_033660.1	296010974;296010972;296010970;296010975	NP_620417.1,NP_001171583.1,NP_001171582.1,-	ENSG00000198794	ENST00000545456,ENST00000361900,ENST00000562212,ENST00000425597	ENSP00000439685,ENSP00000355387,ENSP00000455313,ENSP00000406547
PH_hs_0000823	1.49591e-24	2.32616e-42	3208.53	3475.25	0.0984255	0.0735888	-0.373876	0.0318553	BTBD3	BTB (POZ) domain containing 3	1	22903	NM_014962.2,NM_181443.1	31317210;31317208	NP_055777.1,NP_852108.1	ENSG00000132640	ENST00000378226,ENST00000405977,ENST00000399006,ENST00000254977	ENSP00000367471,ENSP00000384545,ENSP00000381971,ENSP00000254977
PH_hs_0000824	5.80036e-21	8.20925e-27	255.904	411.743	0.107293	0.0938474	-0.165873	0.370859	AFTPH	aftiphilin	1	54812	NM_203437.3,NM_017657.4,NM_001002243.2	300797512;300797490;300797532	NP_982261.2,NP_060127.3,NP_001002243.1	ENSG00000119844	ENST00000238855,ENST00000422803,ENST00000238856	ENSP00000238855,ENSP00000397726,ENSP00000238856
PH_hs_0000825	6.77855e-30	1.19347e-24	5894.78	7984.96	0.088518	0.0982129	0.0469356	0.795758	URI1	URI1, prefoldin-like chaperone	1	8725	NM_003796.3,NR_045557.1,NM_001252641.1	357967661;358001079;358001076	NP_003787.2,-,NP_001239570.1	ENSG00000105176	ENST00000392271,ENST00000312051,ENST00000574110,ENST00000542441,ENST00000360605	ENSP00000376097,ENSP00000312530,ENSP00000461003,ENSP00000442436,ENSP00000353817
PH_hs_0000829	3.6857e-26	1.894e-32	411.906	749.734	0.0951026	0.0847277	0.0804051	0.640802	ADAR	adenosine deaminase, RNA-specific	1	103	NM_001193495.1,NM_001025107.2,NM_015841.3,NM_015840.3,NM_001111.4	301601657;301601659;301601656;301601655;301601652	NP_001180424.1,NP_001020278.1,NP_056656.2,NP_056655.2,NP_001102.2	ENSG00000160710	ENST00000292205,ENST00000368471,ENST00000368474	ENSP00000292205,ENSP00000357456,ENSP00000357459
PH_hs_0000830	8.03912e-12	4.04589e-19	484.071	675.413	0.148416	0.112883	-0.288359	0.282773	DNAJB12	DnaJ (Hsp40) homolog, subfamily B, member 12	1	54788	NM_017626.4,NM_001002762.2	194306641;194306639	NP_060096.3,NP_001002762.2	NA	NA	NA
PH_hs_0000831	7.37276e-27	3.00788e-27	1270.43	1300.11	0.0937594	0.0930352	-0.564825	0.00153385	FAM219A	family with sequence similarity 219, member A	1	203259	NM_001184941.1,NM_001184940.1,NM_001184945.1,NM_001184943.1,NM_001184942.1,NM_147202.1	296531323;296531321;296531331;296531327;296531325;22218620	NP_001171870.1,NP_001171869.1,NP_001171874.1,NP_001171872.1,NP_001171871.1,NP_671735.1	ENSG00000164970	ENST00000445726,ENST00000297620,ENST00000379080,ENST00000379081,ENST00000379087,ENST00000379089	ENSP00000392452,ENSP00000297620,ENSP00000368371,ENSP00000368372,ENSP00000368380,ENSP00000368382
PH_hs_0000832	3.74596e-08	1.21983e-30	220.353	544.781	0.18591	0.0873606	0.476472	0.165243	HENMT1	HEN1 methyltransferase homolog 1 (Arabidopsis)	1	113802	NM_144584.2,NM_001102592.1	156564364;156564366	NP_653185.2,NP_001096062.1	ENSG00000162639	ENST00000402983,ENST00000420055,ENST00000370032,ENST00000370031	ENSP00000385655,ENSP00000403953,ENSP00000359049,ENSP00000359048
PH_hs_0000833	5.43515e-12	3.76331e-11	112.883	158.418	0.147178	0.153615	-0.329546	0.262394	USP46	ubiquitin specific peptidase 46	1	64854	NM_001134223.1,NM_022832.3	197116354;197116353	NP_001127695.1,NP_073743.2	NA	NA	NA
PH_hs_0000835	1.64035e-20	1.44067e-12	422.084	661.062	0.108585	0.143197	-0.163377	0.556415	RUFY3	RUN and FYVE domain containing 3	1	22902	NM_014961.3	195236788	NP_055776.1	ENSG00000018189	ENST00000226328	ENSP00000226328
PH_hs_0000836	3.99004e-14	1.76906e-19	103.768	170.643	0.133857	0.111725	-0.103799	0.69788	CCDC136	coiled-coil domain containing 136	1	64753	NM_022742.4	319655555	NP_073579.4	ENSG00000128596	ENST00000494552,ENST00000297788	ENSP00000417931,ENSP00000297788
PH_hs_0000837	2.44296e-14	3.21317e-24	467.585	596.573	0.132715	0.0991556	-0.427769	0.0998208	ULK3	unc-51-like kinase 3 (C. elegans)	1	25989	NM_001099436.1	150456431	NP_001092906.1	ENSG00000140474	ENST00000568273,ENST00000569437,ENST00000440863	ENSP00000454583,ENSP00000456051,ENSP00000400312
PH_hs_0000839	1.25889e-20	2.87546e-42	1383.82	2433.53	0.108252	0.0736731	0.263342	0.243392	FAM220A	family with sequence similarity 220, member A	1	84792	NM_001037163.1	81174548	NP_001032240.1	ENSG00000178397	ENST00000313324	ENSP00000317289
PH_hs_0000840	1.76047e-33	1.84018e-35	2488.41	2931.36	0.0833281	0.0808242	-0.280845	0.139491	CYTH3	cytohesin 3	1	9265	NM_004227.3	33946275	NP_004218.1	ENSG00000008256	ENST00000350796	ENSP00000297044
PH_hs_0000841	4.21389e-15	1.05004e-32	624.526	1176.53	0.12885	0.0843736	0.221514	0.363726	HINFP	histone H4 transcription factor	1	25988	NM_001243259.1,NM_198971.2,NM_015517.4	343098413;343098382;343098381	NP_001230188.1,NP_945322.1,NP_056332.2	NA	NA	NA
PH_hs_0000842	6.51614e-30	1.27322e-33	290.087	406.959	0.0884909	0.0831425	-0.35654	0.0705232	MANEAL	mannosidase, endo-alpha-like	1	149175	NM_001113482.1,NM_001031740.2,NM_152496.2	164698459;164698458;164698457	NP_001106954.1,NP_001026910.1,NP_689709.1	NA	NA	NA
PH_hs_0000843	2.71493e-07	1.8694e-11	315.697	642.616	0.199582	0.151193	0.220597	0.559847	KIAA1045	KIAA1045	1	23349	NM_015297.1	149944592	NP_056112.1	ENSG00000122733	ENST00000242315	ENSP00000242315
PH_hs_0000845	7.96681e-16	1.38264e-24	240.711	341.241	0.125479	0.0983512	-0.361253	0.0926371	VSTM2L	V-set and transmembrane domain containing 2 like	1	128434	NM_080607.2	149588714	NP_542174.1	ENSG00000132821	ENST00000373458,ENST00000373461	ENSP00000362557,ENSP00000362560
PH_hs_0000846	1.13459e-26	8.79815e-36	3590.66	4450.25	0.0941137	0.0804398	-0.157138	0.331233	SLC25A38	solute carrier family 25, member 38	1	54977	NM_017875.2	157388924	NP_060345.2	ENSG00000144659	ENST00000273158	ENSP00000273158
PH_hs_0000847	0.000135948	2.6468e-09	18.1048	82.2828	0.274672	0.171301	NA	NA	KALRN	kalirin, RhoGEF kinase	1	8997	NM_003947.4	254826753	NP_003938.1	ENSG00000160145	ENST00000240874,ENST00000460856	ENSP00000240874,ENSP00000418611
PH_hs_0000848	1.02399e-22	7.31775e-25	281.385	321.208	0.102676	0.097757	-0.67133	0.000432705	DMAP1	DNA methyltransferase 1 associated protein 1	1	55929	NM_001034024.1,NM_001034023.1,NM_019100.4	78000212;78000210;78000209	NP_001029196.1,NP_001029195.1,NP_061973.1	ENSG00000178028	ENST00000372289,ENST00000315913,ENST00000361745	ENSP00000361363,ENSP00000312697,ENSP00000354697
PH_hs_0000851	1.01476e-05	5.88659e-09	22.5922	26.9912	0.234653	0.175347	NA	NA	ANGPTL2	angiopoietin-like 2	1	23452	NM_012098.2	34577067	NP_036230.1	ENSG00000136859	ENST00000373417,ENST00000373425	ENSP00000362516,ENSP00000362524
PH_hs_0000852	4.11609e-34	2.21271e-36	817.415	751.886	0.0825053	0.0797353	-0.837723	5.77583e-06	SESN2	sestrin 2	1	83667	NM_031459.4	324072719	NP_113647.1	ENSG00000130766	ENST00000253063	ENSP00000253063
PH_hs_0000853	2.7637e-16	4.53445e-20	2215.17	2248.75	0.123467	0.109895	-0.506973	0.0255526	RSAD1	radical S-adenosyl methionine domain containing 1	1	55316	NM_018346.1	8922910	NP_060816.1	ENSG00000136444	ENST00000258955	ENSP00000258955
PH_hs_0000854	0.00127097	6.08048e-08	8.53223	35.4842	0.331312	0.188998	NA	NA	RASL11B	RAS-like, family 11, member B	1	65997	NM_023940.2	34147350	NP_076429.1	ENSG00000128045	ENST00000248706	ENSP00000248706
PH_hs_0000855	1.46185e-21	6.89808e-22	894.082	1212.34	0.105648	0.104782	-0.201195	0.359835	TSPAN5	tetraspanin 5	1	10098	NM_005723.3	269995959	NP_005714.2	ENSG00000168785	ENST00000505184	ENSP00000423916
PH_hs_0000857	3.21674e-22	2.65172e-26	271.113	273.116	0.103925	0.0948231	-0.855996	0.000231641	FAM160A2	family with sequence similarity 160, member A2	1	84067	NM_001098794.1,NM_032127.3	149393137;149393139	NP_001092264.1,NP_115503.2	ENSG00000051009	ENST00000265978,ENST00000449352	ENSP00000265978,ENSP00000416918
PH_hs_0000860	1.21611e-08	1.14417e-18	26.4817	93.5136	0.179274	0.114389	NA	NA	RMDN3	regulator of microtubule dynamics 3	1	55177	NM_018145.1	8922531	NP_060615.1	ENSG00000137824	ENST00000338376,ENST00000558777,ENST00000260385	ENSP00000342493,ENSP00000453357,ENSP00000260385
PH_hs_0000861	0.0230975	1.35414e-08	6.00904	39.0423	0.501603	0.179878	NA	NA	SYT4	synaptotagmin IV	1	6860	NM_020783.3	215272342	NP_065834.1	ENSG00000132872	ENST00000255224	ENSP00000255224
PH_hs_0000862	0.00115309	4.74476e-06	7.01055	14.4961	0.328119	0.225811	NA	NA	SV2B	synaptic vesicle glycoprotein 2B	1	9899	NM_001167580.1,NM_014848.4	262399382;262399381	NP_001161052.1,NP_055663.1	ENSG00000185518	ENST00000557410	ENSP00000450992
PH_hs_0000864	1.66793e-10	1.14381e-16	33.0109	116.104	0.159177	0.121863	NA	NA	CARKD	carbohydrate kinase domain containing	1	55739	NM_001242883.1,NM_001242882.1,NM_001242881.1,NM_018210.3,NR_040104.1,NR_040103.1	338968900;338968898;338968896;338968895;338968902;338968903	NP_001229812.1,NP_001229811.1,NP_001229810.1,NP_060680.2,-	ENSG00000213995	ENST00000458711,ENST00000309957	ENSP00000412789,ENSP00000311984
PH_hs_0000865	4.87241e-11	1.23391e-19	152.695	280.669	0.154539	0.111232	0.0163136	0.953875	RNMT	RNA (guanine-7-) methyltransferase	1	8731	NM_003799.1	4506566	NP_003790.1	ENSG00000101654	ENST00000262173,ENST00000592764,ENST00000383314	ENSP00000262173,ENSP00000466111,ENSP00000372804
PH_hs_0000866	3.03669e-20	3.08882e-29	173.222	275.448	0.109373	0.0895806	-0.207481	0.335899	OMA1	OMA1 zinc metallopeptidase homolog (S. cerevisiae)	1	115209	NM_145243.3	52851455	NP_660286.1	ENSG00000162600	ENST00000371226	ENSP00000360270
PH_hs_0000867	1.24832e-22	1.05046e-14	809.684	1318.35	0.102889	0.130817	0.0498328	0.830378	SMYD3	SET and MYND domain containing 3	1	64754	NM_001167740.1,NM_022743.2	267844823;267844822	NP_001161212.1,NP_073580.1	ENSG00000185420	ENST00000541742,ENST00000388985,ENST00000490107	ENSP00000444184,ENSP00000373637,ENSP00000419184
PH_hs_0000868	9.41641e-26	1.9827e-41	2979.03	2810.28	0.0959125	0.0744531	-0.588712	0.00450494	HADH	hydroxyacyl-CoA dehydrogenase	1	3033	NM_001184705.2,NM_005327.4	296179426;296179428	NP_001171634.2,NP_005318.3	ENSG00000138796	ENST00000454409,ENST00000505878,ENST00000309522,ENST00000403312	ENSP00000395167,ENSP00000425952,ENSP00000312288,ENSP00000385638
PH_hs_0000869	6.76897e-23	6.55247e-42	1108.37	2398.16	0.102235	0.0740027	0.547366	0.0016463	ERBB2IP	erbb2 interacting protein	1	55914	NM_001253701.1,NM_001253699.1,NM_001253698.1,NM_001006600.2,NM_018695.3,NM_001253697.1	358679322;358679317;358679315;358679314;358679313;358679310	NP_001240630.1,NP_001240628.1,NP_001240627.1,NP_001006600.1,NP_061165.1,NP_001240626.1	ENSG00000112851	ENST00000380943	ENSP00000370330
PH_hs_0000870	4.76435e-20	2.37373e-12	104.04	199.281	0.10996	0.144656	0.1093	0.709985	SMCHD1	structural maintenance of chromosomes flexible hinge domain containing 1	1	23347	NM_015295.2	148839304	NP_056110.2	ENSG00000101596	ENST00000320876	ENSP00000326603
PH_hs_0000871	2.62265e-09	3.62922e-15	26.0003	65.4769	0.171256	0.128536	NA	NA	NOTCH2	notch 2	1	4853	NM_024408.3	317008612	NP_077719.2	ENSG00000266766|ENSG00000134250	ENST00000581899|ENST00000256646	ENSP00000464488|ENSP00000256646
PH_hs_0000872	9.85487e-27	1.09559e-20	1256.93	1593.47	0.0939975	0.108078	-0.240707	0.222888	UBAP2L	ubiquitin associated protein 2-like	1	9898	NM_001127320.1	188497755	NP_001120792.1	ENSG00000143569	ENST00000343815	ENSP00000345308
PH_hs_0000873	3.93535e-15	2.59343e-20	267.387	542.748	0.128706	0.10917	0.191962	0.386146	previous version conserved probe	NA	7	NA	NA	NA	NA	NA	NA	NA
PH_hs_0000874	0.201809	0.105212	3.48585	26.9845	1.19735	0.798465	NA	NA	previous version conserved probe	NA	7	NA	NA	NA	NA	NA	NA	NA
PH_hs_0000876	4.07523e-28	1.02614e-32	3545	3965.24	0.0914789	0.0843599	-0.314791	0.0683086	COPRS	coordinator of PRMT5, differentiation stimulator	1	55352	NM_018405.3	217416380	NP_060875.2	ENSG00000172301	ENST00000496655,ENST00000378634,ENST00000302362	ENSP00000464423,ENSP00000367901,ENSP00000304327
PH_hs_0000878	3.73805e-11	1.65549e-29	1168.39	3820.62	0.153591	0.089139	1.16112	0.000742901	TM9SF3	transmembrane 9 superfamily member 3	1	56889	NM_020123.3	190194385	NP_064508.3	NA	NA	NA
PH_hs_0000879	1.0765e-24	1.95576e-35	1811.5	3218.27	0.0981162	0.0808562	0.302991	0.0716498	CCDC47	coiled-coil domain containing 47	1	57003	NM_020198.2	171906581	NP_064583.2	ENSG00000108588	ENST00000225726	ENSP00000225726
PH_hs_0000880	4.6156e-10	6.74814e-21	96.4166	404.018	0.163341	0.107478	1.24607	3.45834e-05	STAG2	stromal antigen 2	1	10735	NM_006603.4,NM_001042751.1,NM_001042750.1,NM_001042749.1	112789533;112789529;112789527;112789525	NP_006594.3,NP_001036216.1,NP_001036215.1,NP_001036214.1	ENSG00000101972	ENST00000371157,ENST00000371160	ENSP00000360199,ENSP00000360202
PH_hs_0000882	0.00235041	1.14418e-05	49.6177	50.1606	0.353751	0.236143	NA	NA	CISH	cytokine inducible SH2-containing protein	1	1154	NM_013324.5,NM_145071.2	195976770;196049369	NP_037456.5,NP_659508.1	ENSG00000114737	ENST00000348721,ENST00000443053	ENSP00000294173,ENSP00000409346
PH_hs_0000883	9.35808e-18	8.24477e-37	6626.62	7009.01	0.117626	0.0792425	-0.304173	0.131153	LSM14A	LSM14A, SCD6 homolog A (S. cerevisiae)	1	26065	NM_001114093.1,NM_015578.2	166197711;166197709	NP_001107565.1,NP_056393.2	ENSG00000257103|ENSG00000262860	ENST00000433627,ENST00000544216|ENST00000575388,ENST00000575811	ENSP00000413964,ENSP00000446271|ENSP00000460420,ENSP00000461225
PH_hs_0000884	4.27874e-40	3.46339e-37	8050.7	8164.53	0.0757468	0.0788171	-0.353247	0.0459094	FHL2	four and a half LIM domains 2	1	2274	NM_001039492.2,NM_201557.3,NM_201555.1,NM_001450.3	194473743;194394202;42403574;42403584	NP_001034581.1,NP_963851.2,NP_963849.1,NP_001441.4	ENSG00000115641	ENST00000336660,ENST00000358129,ENST00000452732,ENST00000408995,ENST00000409807,ENST00000322142,ENST00000393352,ENST00000530340,ENST00000393353,ENST00000344213	ENSP00000338270,ENSP00000350846,ENSP00000414872,ENSP00000386633,ENSP00000386665,ENSP00000322909,ENSP00000377020,ENSP00000433567,ENSP00000377021,ENSP00000344266
PH_hs_0000885	7.99909e-18	1.57896e-22	392.094	471.442	0.117375	0.103143	-0.545412	0.00995138	ESYT1	extended synaptotagmin-like protein 1	1	23344	NM_001184796.1,NM_015292.2	296317243;296317242	NP_001171725.1,NP_056107.1	ENSG00000139641	ENST00000394048	ENSP00000377612
PH_hs_0000888	6.69231e-20	6.00793e-19	101.036	160.638	0.110409	0.113449	-0.143177	0.511481	A1CF	APOBEC1 complementation factor	1	29974	NM_001198820.1,NM_001198819.1,NM_001198818.1,NM_138933.2,NM_138932.2,NM_014576.3	311771767;311771765;311771763;311771758;311771757;311771756	NP_001185749.1,NP_001185748.1,NP_001185747.1,NP_620311.1,NP_620310.1,NP_055391.2	ENSG00000148584	ENST00000395489,ENST00000395495,ENST00000282641,ENST00000373995,ENST00000373997,ENST00000374001,ENST00000373993	ENSP00000378868,ENSP00000378873,ENSP00000282641,ENSP00000363107,ENSP00000363109,ENSP00000363113,ENSP00000363105
PH_hs_0000889	1.65105e-16	2.28784e-07	164.364	400.886	0.122523	0.198283	0.340005	0.363059	C11orf54	chromosome 11 open reading frame 54	1	28970	NM_014039.2	21361494	NP_054758.2	ENSG00000182919	ENST00000331239	ENSP00000331209
PH_hs_0000890	7.10245e-07	1.21478e-12	21.0316	59.5189	0.207378	0.142708	NA	NA	PDK4	pyruvate dehydrogenase kinase, isozyme 4	1	5166	NM_002612.3	94421466	NP_002603.1	ENSG00000004799	ENST00000005178	ENSP00000005178
PH_hs_0000891	3.43875e-05	0.000525249	13.0196	34.5738	0.251226	0.305191	NA	NA	OIT3	oncoprotein induced transcript 3	1	170392	NM_152635.1	22749296	NP_689848.1	ENSG00000138315	ENST00000334011	ENSP00000333900
PH_hs_0000892	1.91739e-27	6.581e-21	240.897	249.766	0.0926778	0.107447	-0.822181	0.0012193	previous version conserved probe	NA	7	NA	NA	NA	NA	NA	NA	NA
PH_hs_0000893	3.25803e-09	5.86631e-20	71.2624	211.927	0.172326	0.110235	0.739681	0.0257329	C5orf27	chromosome 5 open reading frame 27	1	202299	NR_026936.1	223972624	-	ENSG00000236882	ENST00000436592	ENSP00000423049
PH_hs_0000894	3.77595e-33	9.67312e-34	3040.76	2388.12	0.0837701	0.0829861	-0.859654	1.32319e-05	TRAF4	TNF receptor-associated factor 4	1	9618	NM_004295.3	118402591	NP_004286.2	ENSG00000076604	ENST00000444415,ENST00000262395	ENSP00000438154,ENSP00000262395
PH_hs_0000896	5.6366e-06	9.70126e-13	32.8166	123.732	0.227729	0.142071	NA	NA	FAM110C	family with sequence similarity 110, member C	1	642273	NM_001077710.2	284447293	NP_001071178.2	ENSG00000184731	ENST00000327669	ENSP00000328347
PH_hs_0000897	1.39831e-14	2.66804e-24	83.3733	182.559	0.131451	0.0989766	0.3112	0.225222	PNMAL1	paraneoplastic Ma antigen family-like 1	1	55228	NM_001103149.1,NM_018215.3	156766053;156766052	NP_001096619.1,NP_060685.2	ENSG00000182013	ENST00000313683,ENST00000438932	ENSP00000318131,ENSP00000410273
PH_hs_0000898	0.000407408	4.31012e-23	73.7079	279.209	0.298711	0.101761	1.13186	0.0068109	CAMKK1	calcium/calmodulin-dependent protein kinase kinase 1, alpha	1	84254	NM_032294.2,NM_172206.1	27437009;27437010	NP_115670.1,NP_757343.1	ENSG00000004660	ENST00000381771,ENST00000348335,ENST00000381769	ENSP00000371190,ENSP00000323118,ENSP00000371188
PH_hs_0000900	0.0486254	0.0813365	9.97622	52.628	0.603016	0.716262	NA	NA	MAGEE1	melanoma antigen family E, 1	1	57692	NM_020932.2	291045210	NP_065983.1	ENSG00000269654|ENSG00000198934	ENST00000597016|ENST00000361470	ENSP00000473103|ENSP00000354912
PH_hs_0000903	5.93142e-25	6.41505e-38	2423.31	2286.12	0.0975632	0.078009	-0.608023	0.00576198	CYTH2	cytohesin 2	1	9266	NM_017457.5,NM_004228.6	335883182;335883181	NP_059431.1,NP_004219.3	ENSG00000105443	ENST00000595765,ENST00000325139,ENST00000391881,ENST00000452733	ENSP00000472602,ENSP00000314566,ENSP00000375753,ENSP00000408236
PH_hs_0000905	5.76548e-21	7.70941e-27	3564.27	2837.75	0.107285	0.0937959	-0.818145	0.000460954	B3GNT1	UDP-GlcNAc:betaGal beta-1,3-N-acetylglucosaminyltransferase 1	1	11041	NM_006876.2	92091577	NP_006867.1	ENSG00000174684	ENST00000311181	ENSP00000309096
PH_hs_0000907	1.12124e-07	0.05078	46.706	177.135	0.193124	0.610748	NA	NA	NOTCH3	notch 3	1	4854	NM_000435.2	134244284	NP_000426.2	ENSG00000074181	ENST00000263388	ENSP00000263388
PH_hs_0000908	2.75507e-21	1.43963e-22	135.413	237.165	0.106395	0.103043	-0.0586577	0.793418	RPP25	ribonuclease P/MRP 25kDa subunit	1	54913	NM_017793.2	93277073	NP_060263.2	ENSG00000178718	ENST00000499788	ENSP00000446246
PH_hs_0000909	3.03147e-08	1.65165e-12	51.7136	120.768	0.184606	0.143592	NA	NA	RAPGEF3	Rap guanine nucleotide exchange factor (GEF) 3	1	10411	NM_001098532.2,NM_006105.5,NM_001098531.2	196259789;196259788;196259787	NP_001092002.1,NP_006096.2,NP_001092001.1	ENSG00000079337	ENST00000541821,ENST00000389211,ENST00000171000,ENST00000389212,ENST00000549151,ENST00000547856,ENST00000449771	ENSP00000438798,ENSP00000373863,ENSP00000171000,ENSP00000373864,ENSP00000448619,ENSP00000449905,ENSP00000395708
PH_hs_0000910	6.22174e-25	3.77074e-23	895.945	2644.37	0.0976072	0.101622	0.970649	1.89346e-06	KIAA1191	KIAA1191	1	57179	NM_001079685.1,NM_001079684.1,NM_020444.3	119120891;119120887;119120886	NP_001073153.1,NP_001073152.1,NP_065177.2	ENSG00000122203	ENST00000393725,ENST00000298569	ENSP00000377326,ENSP00000298569
PH_hs_0000911	1.98562e-23	3.40617e-31	183.369	276.516	0.100962	0.0865284	-0.284304	0.203215	MIIP	migration and invasion inhibitory protein	1	60672	NM_021933.3	347543724	NP_068752.2	ENSG00000116691	ENST00000436478,ENST00000235332	ENSP00000392417,ENSP00000235332
PH_hs_0000912	4.59009e-06	1.72841e-10	36.2096	75.6397	0.225447	0.159318	NA	NA	SOX18	SRY (sex determining region Y)-box 18	1	54345	NM_018419.2	31077201	NP_060889.1	ENSG00000203883	ENST00000340356	ENSP00000341815
PH_hs_0000913	0.392932	3.89301e-22	50.6732	551.505	3.68073	0.104137	NA	NA	TBC1D7	TBC1 domain family, member 7	1	51256	NM_001258457.1,NM_001143965.2,NM_001143964.2,NM_001143966.2,NM_016495.4	386268047;301500690;301500689;301500688;301500687	NP_001245386.1,NP_001137437.1,NP_001137436.1,NP_001137438.1,NP_057579.1	ENSG00000145979	ENST00000343141,ENST00000379307,ENST00000422136,ENST00000450347,ENST00000452989,ENST00000379300,ENST00000356436	ENSP00000343100,ENSP00000368609,ENSP00000394425,ENSP00000404680,ENSP00000414292,ENSP00000368602,ENSP00000348813
PH_hs_0000914	3.65701e-35	8.16785e-26	1169.11	1496.99	0.0811869	0.0957884	-0.23751	0.186143	PARP6	poly (ADP-ribose) polymerase family, member 6	1	56965	NM_020214.2	94536837	NP_064599.2	ENSG00000137817	ENST00000260376,ENST00000287196,ENST00000567440,ENST00000565443,ENST00000567974,ENST00000564610,ENST00000569795,ENST00000569173	ENSP00000260376,ENSP00000287196,ENSP00000454298,ENSP00000456370,ENSP00000455815,ENSP00000456468,ENSP00000456348,ENSP00000456749
PH_hs_0000915	4.42103e-06	1.12159e-06	27.1184	72.6991	0.225037	0.211408	NA	NA	DLC1	deleted in liver cancer 1	1	10395	NM_001164271.1,NM_006094.4,NM_182643.2	256017152;256017151;256017147	NP_001157743.1,NP_006085.2,NP_872584.2	ENSG00000164741	ENST00000276297	ENSP00000276297
PH_hs_0000917	0.0484929	0.000981106	2.48434	7.00355	0.602538	0.323009	NA	NA	CTRC	chymotrypsin C (caldecrin)	1	11330	NM_007272.2	62526042	NP_009203.2	ENSG00000162438	ENST00000375949	ENSP00000365116
PH_hs_0000918	2.37179e-33	0.0549092	397.575	470.103	0.0834999	0.625387	-0.561952	0.227783	NOA1	nitric oxide associated 1	1	84273	NM_032313.2	34147413	NP_115689.1	ENSG00000084092	ENST00000264230	ENSP00000264230
PH_hs_0000919	8.2274e-05	1.36259e-07	13.5398	22.0112	0.265391	0.194495	NA	NA	DUSP26	dual specificity phosphatase 26 (putative)	1	78986	NM_024025.1	13128967	NP_076930.1	ENSG00000133878	ENST00000256261	ENSP00000256261
PH_hs_0000920	5.14311e-32	1.49117e-25	348.578	348.283	0.0853375	0.096317	-0.843529	0.000171414	FBLIM1	filamin binding LIM protein 1	1	54751	NM_001024216.1,NM_017556.2	66932987;66932981	NP_001019387.1,NP_060026.2	ENSG00000162458	ENST00000332305	ENSP00000364920
PH_hs_0000922	9.6879e-09	2.3434e-16	182.205	460.864	0.178016	0.123163	0.496955	0.103038	WDR6	WD repeat domain 6	1	11180	NM_018031.3	197927447	NP_060501.3	ENSG00000178252	ENST00000448293,ENST00000420783,ENST00000452875,ENST00000415265,ENST00000395474	ENSP00000413432,ENSP00000395993,ENSP00000414157,ENSP00000412195,ENSP00000378857
PH_hs_0000923	9.78446e-12	8.71271e-32	378.382	613.221	0.149049	0.0856646	-0.0570502	0.852831	ELP2	elongator acetyltransferase complex subunit 2	1	55250	NM_001242879.1,NM_001242878.1,NM_001242877.1,NM_001242876.1,NM_018255.2,NM_001242875.1,NR_040110.1	338968893;338968891;338968889;338968887;338968886;338968884;338968912	NP_001229808.1,NP_001229807.1,NP_001229806.1,NP_001229805.1,NP_060725.1,NP_001229804.1,-	ENSG00000134759	ENST00000542824,ENST00000350494,ENST00000539560,ENST00000423854,ENST00000442325,ENST00000351393	ENSP00000443800,ENSP00000316051,ENSP00000443555,ENSP00000391202,ENSP00000414851,ENSP00000257191
PH_hs_0000925	2.17886e-18	5.09393e-14	204.905	193.88	0.115353	0.134437	-0.95258	0.000127869	GLYR1	glyoxylate reductase 1 homolog (Arabidopsis)	1	84656	NM_032569.3	190358483	NP_115958.2	ENSG00000140632	ENST00000381983,ENST00000321919,ENST00000436648,ENST00000588732,ENST00000589389	ENSP00000371413,ENSP00000322716,ENSP00000390276,ENSP00000466127,ENSP00000466570
PH_hs_0000926	1.45643e-16	5.4443e-17	450.974	900.182	0.122296	0.120559	0.236867	0.349041	ATG4A	autophagy related 4A, cysteine peptidase	1	115201	NM_178270.2,NM_052936.3	313760676;313760675	NP_840054.1,NP_443168.2	ENSG00000101844	ENST00000372254,ENST00000343524,ENST00000372246,ENST00000345734,ENST00000372232	ENSP00000361328,ENSP00000341833,ENSP00000361320,ENSP00000298131,ENSP00000361306
PH_hs_0000927	2.15806e-10	5.01248e-19	137.835	188.186	0.160201	0.113188	-0.402213	0.202202	DDX42	DEAD (Asp-Glu-Ala-Asp) box polypeptide 42	1	11325	NM_203499.1,NM_007372.2	45446746;45446742	NP_987095.1,NP_031398.2	ENSG00000198231	ENST00000457800,ENST00000389924,ENST00000583590,ENST00000578681	ENSP00000390121,ENSP00000374574,ENSP00000463561,ENSP00000464050
PH_hs_0000928	1.10921e-35	1.75051e-39	500.054	754	0.0805599	0.076363	-0.180197	0.30926	TMEM47	transmembrane protein 47	1	83604	NM_031442.3	169234733	NP_113630.1	ENSG00000147027	ENST00000275954	ENSP00000275954
PH_hs_0000929	0.00376857	0.409613	5.48886	8.49305	0.374233	4.37557	NA	NA	CHST2	carbohydrate (N-acetylglucosamine-6-O) sulfotransferase 2	1	9435	NM_004267.4	344925865	NP_004258.2	ENSG00000175040	ENST00000309575	ENSP00000307911
PH_hs_0000930	0.015517	0.0491928	7.01055	51.1385	0.463685	0.605059	NA	NA	STXBP3	syntaxin binding protein 3	1	6814	NM_007269.2	118600974	NP_009200.2	ENSG00000116266	ENST00000370008	ENSP00000359025
PH_hs_0000932	3.65578e-08	1.91657e-17	113.278	103.564	0.185758	0.118795	-0.91312	0.0148605	previous version conserved probe	NA	7	NA	NA	NA	NA	NA	NA	NA
PH_hs_0000933	0.000608039	1.40549e-06	12.0569	25.5467	0.309111	0.213485	NA	NA	ADAM12	ADAM metallopeptidase domain 12	1	8038	NM_003474.4	194733766	NP_003465.3	NA	NA	NA
PH_hs_0000935	3.15047e-10	7.45603e-34	122.572	480.575	0.161741	0.0828387	1.15134	3.31647e-05	CYR61	cysteine-rich, angiogenic inducer, 61	1	3491	NM_001554.4	197313774	NP_001545.2	ENSG00000142871	ENST00000451137	ENSP00000398736
PH_hs_0000936	1.22414e-13	0.0187371	72.1085	138.694	0.13658	0.48064	0.111014	0.848772	NAGS	N-acetylglutamate synthase	1	162417	NM_153006.2	66346701	NP_694551.1	ENSG00000161653	ENST00000589767,ENST00000293404	ENSP00000465408,ENSP00000293404
PH_hs_0000937	2.10607e-13	2.73896e-21	1611.97	3653.35	0.137958	0.106388	0.655231	0.0105551	KIF11	kinesin family member 11	1	3832	NM_004523.3	197304797	NP_004514.2	ENSG00000138160	ENST00000260731	ENSP00000260731
PH_hs_0000938	0.370096	0.00658196	1.04035	5.51406	3.01568	0.403339	NA	NA	ACVRL1	activin A receptor type II-like 1	1	94	NM_001077401.1,NM_000020.2	116734713;116734711	NP_001070869.1,NP_000011.2	ENSG00000139567	ENST00000550683	ENSP00000447884
PH_hs_0000939	2.10701e-05	1.79186e-09	16.5443	50.9132	0.244175	0.169424	NA	NA	GPR68	G protein-coupled receptor 68	1	8111	NM_001177676.1,NM_003485.3	295054324;74316010	NP_001171147.1,NP_003476.3	ENSG00000119714	ENST00000535815,ENST00000238699,ENST00000531499	ENSP00000440797,ENSP00000238699,ENSP00000434045
PH_hs_0000940	0.056503	0.125621	2.52319	5.51406	0.630984	0.871581	NA	NA	VSIG4	V-set and immunoglobulin domain containing 4	1	11326	NM_001257403.1,NM_001184831.1,NM_001184830.1,NM_001100431.1,NM_007268.2	383872566;296434254;296434250;154426279;154426251	NP_001244332.1,NP_001171760.1,NP_001171759.1,NP_001093901.1,NP_009199.1	ENSG00000155659	ENST00000455586,ENST00000412866,ENST00000374737,ENST00000427538	ENSP00000411581,ENSP00000394143,ENSP00000363869,ENSP00000393108
PH_hs_0000941	0.0125125	0.384081	6.04789	15.4741	0.446226	3.39236	NA	NA	MAN1C1	mannosidase, alpha, class 1C, member 1	1	57134	NM_020379.2	149363693	NP_065112.1	ENSG00000117643	ENST00000374329,ENST00000263979	ENSP00000363449,ENSP00000263979
PH_hs_0000942	0.00223989	3.38788e-08	6.00904	40.5769	0.351835	0.185288	NA	NA	BCORL1	BCL6 corepressor-like 1	1	63035	NM_021946.4	298231251	NP_068765.3	ENSG00000085185	ENST00000540052,ENST00000359304,ENST00000303743,ENST00000456822,ENST00000218147	ENSP00000437775,ENSP00000352253,ENSP00000307541,ENSP00000399483,ENSP00000218147
PH_hs_0000943	4.16623e-25	2.32126e-18	642.508	1665.14	0.0972398	0.115449	0.706469	0.00278912	PCOLCE2	procollagen C-endopeptidase enhancer 2	1	26577	NM_013363.3	296317252	NP_037495.1	ENSG00000163710	ENST00000295992	ENSP00000295992
PH_hs_0000946	1.94683e-05	1.86824e-09	27.1572	46.0684	0.24309	0.169622	NA	NA	TESK2	testis-specific kinase 2	1	10420	NM_007170.2	110349798	NP_009101.2	ENSG00000070759	ENST00000341771,ENST00000372086,ENST00000372084	ENSP00000343940,ENSP00000361158,ENSP00000361156
PH_hs_0000947	3.90333e-17	4.21073e-22	142.253	184.605	0.119988	0.104225	-0.482066	0.0274217	DOCK6	dedicator of cytokinesis 6	1	57572	NM_020812.3	364023823	NP_065863.2	ENSG00000130158	ENST00000319867,ENST00000587656,ENST00000294618	ENSP00000321556,ENSP00000468638,ENSP00000294618
PH_hs_0000948	0.00131813	2.00274e-06	8.53223	17.0086	0.33253	0.216868	NA	NA	C1QB	complement component 1, q subcomponent, B chain	1	713	NM_000491.3	87298827	NP_000482.3	ENSG00000173369	ENST00000314933,ENST00000432749,ENST00000509305	ENSP00000313967,ENSP00000404606,ENSP00000423689
PH_hs_0000949	0.00174768	0.00516242	30.2783	34.8217	0.342414	0.389901	NA	NA	C16orf58	chromosome 16 open reading frame 58	1	64755	NM_022744.2	257900511	NP_073581.2	ENSG00000140688	ENST00000327237,ENST00000570164	ENSP00000317579,ENSP00000456775
PH_hs_0000950	1.04536e-14	4.30534e-23	481.407	569.604	0.130806	0.10176	-0.540924	0.0187064	EXTL3	exostoses (multiple)-like 3	1	2137	NM_001440.3,NR_073469.1,NR_073468.1	425905351;425905356;425905355	NP_001431.1,-	ENSG00000012232	ENST00000220562	ENSP00000220562
PH_hs_0000951	0.0200398	0.000159024	3.00452	11.5171	0.487109	0.277767	NA	NA	HDAC5	histone deacetylase 5	1	10014	NM_001015053.1,NM_005474.4	62750348;62750346	NP_001015053.1,NP_005465.2	ENSG00000108840	ENST00000393622,ENST00000336057,ENST00000225983	ENSP00000377244,ENSP00000337290,ENSP00000225983
PH_hs_0000952	0.0293574	1.8319e-06	6.04789	16.4971	0.52901	0.216002	NA	NA	KRT23	keratin 23 (histone deacetylase inducible)	1	25984	NM_015515.3	27894338	NP_056330.3	ENSG00000108244|ENSG00000263309	ENST00000462312,ENST00000436344,ENST00000209718|ENST00000571504,ENST00000571258,ENST00000574480	ENSP00000462335,ENSP00000414056,ENSP00000209718|ENSP00000463052,ENSP00000460637,ENSP00000459021
PH_hs_0000953	3.76164e-11	2.71653e-26	86.285	161.503	0.153614	0.0948436	0.102985	0.696278	VGLL1	vestigial like 1 (Drosophila)	1	51442	NM_016267.3	253970475	NP_057351.1	ENSG00000102243	ENST00000456412,ENST00000370634	ENSP00000388868,ENSP00000359668
PH_hs_0000954	1.85369e-22	3.41957e-21	4562.65	6350.02	0.103318	0.106653	0.0494972	0.803414	NGDN	neuroguidin, EIF4E binding protein	1	25983	NM_001042635.1,NM_015514.1	111038127;111038132	NP_001036100.1,NP_056329.1	ENSG00000129460	ENST00000556699,ENST00000556580,ENST00000556483,ENST00000408901	ENSP00000451942,ENSP00000452608,ENSP00000450659,ENSP00000386134
PH_hs_0000956	1.86972e-30	8.36203e-34	5146.91	5075.08	0.0876446	0.0829036	-0.45309	0.00477063	C11orf48	chromosome 11 open reading frame 48	1	79081	NM_024099.3	131888644	NP_077004.2	ENSG00000162194	ENST00000532208,ENST00000431002,ENST00000354588,ENST00000524958	ENSP00000436848,ENSP00000416856,ENSP00000346600,ENSP00000432523
PH_hs_0000957	2.17979e-11	1.57737e-27	247.262	397.179	0.151715	0.0925241	-0.161852	0.572941	SLC39A13	solute carrier family 39 (zinc transporter), member 13	1	91252	NM_152264.4,NM_001128225.2	291490667;291490666	NP_689477.2,NP_001121697.1	ENSG00000165915	ENST00000524928,ENST00000354884,ENST00000362021,ENST00000533076	ENSP00000437186,ENSP00000346956,ENSP00000354689,ENSP00000434290
PH_hs_0000958	1.24703e-16	5.93618e-27	1363.56	1895.75	0.122017	0.0935828	-0.0804915	0.697932	PGRMC2	progesterone receptor membrane component 2	1	10424	NM_006320.4	291621646	NP_006311.2	ENSG00000164040	ENST00000296425,ENST00000520121	ENSP00000296425,ENSP00000429301
PH_hs_0000960	2.99704e-19	7.17183e-33	2517.23	3190.73	0.112459	0.0841471	-0.166303	0.451291	NUP54	nucleoporin 54kDa	1	53371	NM_017426.2	26051236	NP_059122.2	ENSG00000138750	ENST00000458189,ENST00000342467,ENST00000512151,ENST00000514987,ENST00000502850,ENST00000264883,ENST00000507257	ENSP00000406103,ENSP00000344052,ENSP00000424172,ENSP00000421304,ENSP00000426609,ENSP00000264883,ENSP00000425243
PH_hs_0000961	3.68132e-16	8.48244e-31	215.913	364.915	0.124003	0.0871212	-0.106816	0.671645	LOC101060555|POLR3GL	DNA-directed RNA polymerase III subunit RPC7-like|polymerase (RNA) III (DNA directed) polypeptide G (32kD)-like	4	101060555|84265	XM_003960180.1|NM_032305.1	410171316|14150063	XP_003960229.1|NP_115681.1	ENSG00000266741|ENSG00000121851	ENST00000583194|ENST00000369314	ENSP00000463251|ENSP00000358320
PH_hs_0000962	3.73649e-06	0.0161066	14.5024	27.0137	0.223227	0.466907	NA	NA	SLC13A4	solute carrier family 13 (sodium/sulfate symporters), member 4	1	26266	NM_012450.2	31795545	NP_036582.2	ENSG00000164707	ENST00000354042	ENSP00000297282
PH_hs_0000964	7.40471e-36	1.83283e-21	593.117	1675.05	0.0803508	0.105912	0.82159	0.000325794	UBAC1	UBA domain containing 1	1	10422	NM_016172.2	55770883	NP_057256.2	ENSG00000130560	ENST00000371756	ENSP00000360821
PH_hs_0000965	1.76253e-28	0.5	205.518	0	0.090849	#NUM!	NA	NA	C9orf156	chromosome 9 open reading frame 156	1	51531	NM_016481.3	118600978	NP_057565.3	ENSG00000136932	ENST00000375118,ENST00000375119	ENSP00000364259,ENSP00000364260
PH_hs_0000966	4.04611e-12	1.79531e-15	47.9558	101.096	0.146265	0.12709	NA	NA	CASP7	caspase 7, apoptosis-related cysteine peptidase	1	840	NM_001267058.1,NM_001267057.1,NM_001267056.1,NM_033340.3,NM_001227.4,NM_033339.4,NM_033338.5	388596701;388596699;388596697;388596696;388596695;388596694;388596693	NP_001253987.1,NP_001253986.1,NP_001253985.1,NP_203126.1,NP_001218.1,NP_203125.1,NP_203124.1	ENSG00000165806	ENST00000369321,ENST00000369315,ENST00000369318,ENST00000345633,ENST00000369331	ENSP00000358327,ENSP00000358321,ENSP00000358324,ENSP00000298701,ENSP00000358337
PH_hs_0000967	1.46594e-27	4.91153e-21	2108.21	1933.62	0.0924666	0.10709	-0.664934	0.00111256	TMEM147	transmembrane protein 147	1	10430	NM_032635.3,NM_001242597.1	336176056;336176057	NP_116024.1,NP_001229526.1	ENSG00000105677	ENST00000392205,ENST00000392204,ENST00000222284	ENSP00000376041,ENSP00000376040,ENSP00000222284
PH_hs_0000969	0.0214097	0.0896567	3.00452	7.51507	0.493713	0.744673	NA	NA	NA	NA	1	NA	NA	NA	NA	ENSG00000126016	ENST00000304758	ENSP00000305557
PH_hs_0000970	9.75412e-16	1.11598e-13	201.45	273.123	0.125874	0.136349	-0.438425	0.115394	SYDE1	synapse defective 1, Rho GTPase, homolog 1 (C. elegans)	1	85360	NM_033025.4	42475969	NP_149014.3	ENSG00000105137	ENST00000600252,ENST00000600440,ENST00000342784	ENSP00000469489,ENSP00000470733,ENSP00000341489
PH_hs_0000972	1.13505e-43	4.32124e-35	11335.3	12363.8	0.0724204	0.0812758	-0.213748	0.21151	TPX2	TPX2, microtubule-associated, homolog (Xenopus laevis)	1	22974	NM_012112.4	40354199	NP_036244.2	ENSG00000088325	ENST00000340513,ENST00000300403	ENSP00000341145,ENSP00000300403
PH_hs_0000974	1.87469e-09	7.9472e-11	44.1051	74.0826	0.169639	0.156335	NA	NA	RGS14	regulator of G-protein signaling 14	1	10636	NM_006480.4	56682941	NP_006471.2	ENSG00000169220	ENST00000408923	ENSP00000386229
PH_hs_0000975	2.16351e-12	3.03567e-05	89.732	154.702	0.144382	0.249375	-0.0398989	0.932845	CRELD1	cysteine-rich with EGF-like domains 1	1	78987	NM_001077415.2,NM_001031717.3,NM_015513.4	293335912;293335887;293335858	NP_001070883.1,NP_001026887.1,NP_056328.2	ENSG00000163703	ENST00000435417,ENST00000326434,ENST00000452070,ENST00000383811,ENST00000397170	ENSP00000406556,ENSP00000321856,ENSP00000393643,ENSP00000373322,ENSP00000380355
PH_hs_0000977	5.06762e-10	3.37815e-27	113.403	243.567	0.163739	0.0931281	0.246033	0.400786	DHX36	DEAH (Asp-Glu-Ala-His) box polypeptide 36	1	170506	NM_001114397.1,NM_020865.2	167830435;167830432	NP_001107869.1,NP_065916.2	ENSG00000174953	ENST00000544526,ENST00000329463,ENST00000308361	ENSP00000444247,ENSP00000330113,ENSP00000309296
PH_hs_0000978	1.3103e-19	5.92683e-21	298.123	492.121	0.111314	0.107319	-0.105651	0.602498	C10orf76	chromosome 10 open reading frame 76	1	79591	NM_024541.2	154350212	NP_078817.2	ENSG00000120029	ENST00000370033	ENSP00000359050
PH_hs_0000979	2.06263e-07	9.99901e-12	30.084	67.4103	0.197508	0.149119	NA	NA	PLEKHA4	pleckstrin homology domain containing, family A (phosphoinositide binding specific) member 4	1	57664	NM_020904.2,NM_001161354.1	238859650;238859652	NP_065955.2,NP_001154826.1	ENSG00000105559	ENST00000355496,ENST00000597129,ENST00000263265	ENSP00000347683,ENSP00000471462,ENSP00000263265
PH_hs_0000980	4.70067e-13	1.74326e-19	173.369	306.381	0.140076	0.111705	-0.0517985	0.850523	TOM1	target of myb1 (chicken)	1	10043	NR_024195.1,NR_024194.1,NM_001135732.1,NM_001135730.1,NM_001135729.1,NM_005488.2	209180452;209180451;209180456;209180449;209180447;209180445	-,NP_001129204.1,NP_001129202.1,NP_001129201.1,NP_005479.1	ENSG00000100284	ENST00000382034,ENST00000447733,ENST00000425375,ENST00000411850,ENST00000424387,ENST00000404284,ENST00000449058	ENSP00000371465,ENSP00000398876,ENSP00000394924,ENSP00000413697,ENSP00000397492,ENSP00000385906,ENSP00000394466
PH_hs_0000982	1.96305e-32	1.18249e-34	40607.8	44448	0.0847493	0.0818181	-0.0675028	0.694827	SEC11A	SEC11 homolog A (S. cerevisiae)	1	23478	NR_073518.1,NM_001271918.1,NM_014300.3,NM_001271922.1,NM_001271921.1,NM_001271920.1,NM_001271919.1	429836879;429836876;429836875;429836838;429836840;429836836;429836834	-,NP_001258847.1,NP_055115.1,NP_001258851.1,NP_001258850.1,NP_001258849.1,NP_001258848.1	ENSG00000140612	ENST00000455959,ENST00000558217,ENST00000268220,ENST00000560266,ENST00000558134	ENSP00000413121,ENSP00000453930,ENSP00000268220,ENSP00000452684,ENSP00000452697
PH_hs_0000983	9.52931e-26	8.24067e-19	554.757	1903.49	0.0959229	0.113907	1.10762	1.19714e-06	ARL2BP	ADP-ribosylation factor-like 2 binding protein	1	23568	NM_012106.3	42794776	NP_036238.1	ENSG00000102931	ENST00000219204	ENSP00000219204
PH_hs_0000984	5.56746e-26	1.67211e-18	159.488	321.456	0.0954562	0.114954	0.134368	0.534874	ZMYM3	zinc finger, MYM-type 3	1	9203	NM_001171162.1,NM_005096.3,NM_201599.2	283837893;283837892;283837891	NP_001164633.1,NP_005087.1,NP_963893.1	ENSG00000147130	ENST00000353904,ENST00000373988,ENST00000373984,ENST00000373998,ENST00000314425	ENSP00000343909,ENSP00000363100,ENSP00000363096,ENSP00000363110,ENSP00000322845
PH_hs_0000986	3.82352e-29	1.66155e-35	3554.11	2793.88	0.0897332	0.0807707	-0.841392	4.35005e-05	ABCF1	ATP-binding cassette, sub-family F (GCN20), member 1	1	23	NM_001090.2,NM_001025091.1	69354731;69354670	NP_001081.1,NP_001020262.1	ENSG00000236149|ENSG00000206490|ENSG00000225989|ENSG00000236342|ENSG00000204574|ENSG00000231129|ENSG00000232169	ENST00000416932,ENST00000452530,ENST00000457111|ENST00000400609,ENST00000383587,ENST00000383588|ENST00000456791,ENST00000420257,ENST00000423247|ENST00000546690,ENST00000421608,ENST00000412443,ENST00000457078|ENST00000396515,ENST00000376545,ENST00000326195|ENST00000552867,ENST00000454094,ENST00000421042,ENST00000426219|ENST00000457970,ENST00000448939,ENST00000419893	ENSP00000394785,ENSP00000389472,ENSP00000413319|ENSP00000383452,ENSP00000373081,ENSP00000373082|ENSP00000397199,ENSP00000391102,ENSP00000411327|ENSP00000448574,ENSP00000395308,ENSP00000404726,ENSP00000412553|ENSP00000379772,ENSP00000365728,ENSP00000313603|ENSP00000447476,ENSP00000390550,ENSP00000393143,ENSP00000414373|ENSP00000397875,ENSP00000403526,ENSP00000389065
PH_hs_0000987	2.69469e-10	3.99327e-17	46.5895	166.197	0.1611	0.120027	NA	NA	PEAK1	NKF3 kinase family member	1	79834	NM_024776.3	336176090	NP_079052.2	ENSG00000173517	ENST00000312493,ENST00000560626	ENSP00000309230,ENSP00000452796
PH_hs_0000988	1.37575e-09	2.5162e-23	128.178	545.058	0.168187	0.101204	1.26964	1.71849e-05	UBQLN1	ubiquilin 1	1	29979	NM_053067.2,NM_013438.4	194328682;194328681	NP_444295.1,NP_038466.2	NA	NA	NA
PH_hs_0000989	1.49998e-38	1.67054e-35	2436.09	3131.93	0.0773322	0.0807735	-0.153381	0.411201	UCK1	uridine-cytidine kinase 1	1	83549	NM_001261451.1,NM_001261450.1,NM_031432.2,NM_001135954.1	387598086;387598084;209863019;209863021	NP_001248380.1,NP_001248379.1,NP_113620.1,NP_001129426.1	ENSG00000130717	ENST00000372215,ENST00000372208,ENST00000491309,ENST00000372211,ENST00000372210	ENSP00000361289,ENSP00000361282,ENSP00000432363,ENSP00000361285,ENSP00000361284
PH_hs_0000990	3.96699e-17	3.99672e-22	793.187	1071.58	0.120016	0.104167	-0.237167	0.299273	SLC25A13	solute carrier family 25 (aspartate/glutamate carrier), member 13	1	10165	NR_027662.1,NM_014251.2,NM_001160210.1	237649020;171906609;237649018	-,NP_055066.1,NP_001153682.1	ENSG00000004864	ENST00000416240,ENST00000265631	ENSP00000400101,ENSP00000265631
PH_hs_0000991	9.5802e-22	8.35099e-15	685.497	797.936	0.105158	0.130314	-0.518589	0.0318297	ANGPTL4	angiopoietin-like 4	1	51129	NM_001039667.1,NM_139314.1	89264695;21536397	NP_001034756.1,NP_647475.1	ENSG00000167772	ENST00000541807,ENST00000593998,ENST00000393962,ENST00000595079,ENST00000301455	ENSP00000439833,ENSP00000472551,ENSP00000377534,ENSP00000473025,ENSP00000301455
PH_hs_0000992	8.45009e-29	1.90436e-42	5934.66	5447.49	0.0903071	0.0735096	-0.540457	0.000770274	MRPS18A	mitochondrial ribosomal protein S18A	1	55168	NM_001193343.1,NM_018135.3	301069364;301069363	NP_001180272.1,NP_060605.1	ENSG00000096080	ENST00000372133	ENSP00000361206
PH_hs_0000993	3.72714e-19	1.10098e-22	103.442	129.02	0.112766	0.102754	-0.474412	0.0552444	PRCC	papillary renal cell carcinoma (translocation-associated)	1	5546	NM_005973.4	40807446	NP_005964.3	ENSG00000143294	ENST00000353233,ENST00000454659,ENST00000271526	ENSP00000339300,ENSP00000403560,ENSP00000271526
PH_hs_0000994	0.331554	0.0251456	1.96417	6.04811	2.29554	0.510861	NA	NA	C1QA	complement component 1, q subcomponent, A chain	1	712	NM_015991.2	87298824	NP_057075.1	ENSG00000173372	ENST00000402322,ENST00000438241,ENST00000374642	ENSP00000385564,ENSP00000416841,ENSP00000363773
PH_hs_0000995	5.09995e-17	2.45688e-05	1225.36	1577.48	0.120447	0.246324	-0.359797	0.358832	TNKS1BP1	tankyrase 1 binding protein 1, 182kDa	1	85456	NM_033396.2	110556635	NP_203754.2	ENSG00000149115	ENST00000532437,ENST00000358252,ENST00000528882	ENSP00000437271,ENSP00000350990,ENSP00000431616
PH_hs_0000996	1.39291e-17	2.27806e-20	1077.12	987.497	0.11827	0.109003	-0.766701	0.00191912	RRAS	related RAS viral (r-ras) oncogene homolog	1	6237	NM_006270.3	142348070	NP_006261.1	ENSG00000126458	ENST00000246792	ENSP00000246792
PH_hs_0000997	1.17476e-12	9.14651e-12	194.277	304.118	0.142613	0.148831	-0.223792	0.48522	PSMB10	proteasome (prosome, macropain) subunit, beta type, 10	1	5699	NM_002801.3	325652084	NP_002792.1	ENSG00000205220	ENST00000358514	ENSP00000351314
PH_hs_0000999	6.27796e-24	9.8616e-15	331.568	410.034	0.0998087	0.130678	-0.536881	0.0392516	ACOT13	acyl-CoA thioesterase 13	1	55856	NM_001160094.1,NM_018473.3	231567182;231567103	NP_001153566.1,NP_060943.1	ENSG00000112304	ENST00000230048	ENSP00000230048
PH_hs_0001000	0.00207297	0.000333551	9.05241	13.5406	0.348816	0.29388	NA	NA	CD300A	CD300a molecule	1	11314	NM_001256841.1,NM_007261.3	378786682;378786681	NP_001243770.1,NP_009192.2	ENSG00000167851	ENST00000392625,ENST00000360141	ENSP00000376401,ENSP00000353259
PH_hs_0001001	1.10075e-15	1.26736e-40	629.863	2781.63	0.126112	0.0752264	1.51178	2.59238e-10	GNA13	guanine nucleotide binding protein (G protein), alpha 13	1	10672	NM_006572.4	215820623	NP_006563.2	ENSG00000120063	ENST00000439174	ENSP00000400717
PH_hs_0001002	2.34667e-26	3.50477e-36	1334.64	1475.88	0.09472	0.079968	-0.437048	0.00688102	SLC35F2	solute carrier family 35, member F2	1	54733	NM_017515.4	223890241	NP_059985.2	ENSG00000110660	ENST00000525071,ENST00000525815	ENSP00000434307,ENSP00000436785
PH_hs_0001003	1.32487e-18	3.48532e-30	812.576	1037.62	0.114606	0.0880637	-0.320605	0.15553	ZDHHC7	zinc finger, DHHC-type containing 7	1	55625	NM_001145548.1,NM_017740.2	224493963;224493955	NP_001139020.1,NP_060210.2	ENSG00000153786	ENST00000344861,ENST00000313732	ENSP00000341681,ENSP00000315604
PH_hs_0001004	0.118506	0.00548588	2.04186	7.02608	0.845675	0.393144	NA	NA	ARMCX1	armadillo repeat containing, X-linked 1	1	51309	NM_016608.1	7706142	NP_057692.1	ENSG00000269801|ENSG00000126947	ENST00000601441|ENST00000372829	ENSP00000469745|ENSP00000361917
PH_hs_0001005	0.0141979	4.29846e-07	6.56806	20.0101	0.456251	0.203198	NA	NA	TAC3	tachykinin 3	1	6866	NR_033654.1,NM_001178054.1,NM_013251.3	295849291;295849289;295849288	-,NP_001171525.1,NP_037383.1	ENSG00000166863	ENST00000300108,ENST00000423597,ENST00000441881,ENST00000379411,ENST00000393867,ENST00000438756,ENST00000458521,ENST00000357616	ENSP00000300108,ENSP00000416292,ENSP00000408208,ENSP00000368721,ENSP00000377445,ENSP00000408131,ENSP00000404056,ENSP00000350236
PH_hs_0001007	1.18317e-21	1.18658e-18	152.881	358.52	0.105402	0.114443	0.358442	0.117888	PSMD3	proteasome (prosome, macropain) 26S subunit, non-ATPase, 3	1	5709	NM_002809.3	394953896	NP_002800.2	ENSG00000108344	ENST00000541736,ENST00000415039,ENST00000264639	ENSP00000442508,ENSP00000407410,ENSP00000264639
PH_hs_0001010	1.44943e-22	3.19643e-29	462.664	481.222	0.10305	0.089605	-0.742557	0.000909088	ATF5	activating transcription factor 5	1	22809	NM_012068.5,NM_001193646.1	302370954;302370955	NP_036200.2,NP_001180575.1	ENSG00000169136	ENST00000423777,ENST00000595125	ENSP00000396954,ENSP00000470633
PH_hs_0001011	1.07809e-21	6.42408e-23	544.129	816.376	0.105294	0.10218	-0.174062	0.386166	SS18L2	synovial sarcoma translocation gene on chromosome 18-like 2	1	51188	NM_016305.2	110227859	NP_057389.1	ENSG00000008324	ENST00000011691,ENST00000447630	ENSP00000011691,ENSP00000401115
PH_hs_0001012	1.20154e-25	1.88688e-36	2543.5	2915.02	0.0961263	0.0796552	-0.319407	0.0907108	NDFIP1	Nedd4 family interacting protein 1	1	80762	NM_030571.3	188595693	NP_085048.1	NA	NA	NA
PH_hs_0001014	2.22844e-12	1.94986e-23	107.837	296.279	0.144469	0.100944	0.619311	0.0172227	C17orf75	chromosome 17 open reading frame 75	1	64149	NM_022344.3	336391106	NP_071739.2	ENSG00000108666	ENST00000225805,ENST00000583334,ENST00000583221,ENST00000581747,ENST00000583774,ENST00000580558,ENST00000577809	ENSP00000225805,ENSP00000468451,ENSP00000463184,ENSP00000464845,ENSP00000462127,ENSP00000464759,ENSP00000464275
PH_hs_0001015	5.445e-05	4.22126e-05	17.0645	26.901	0.258408	0.254357	NA	NA	XAB2	XPA binding protein 2	1	56949	NM_020196.2	55770905	NP_064581.2	ENSG00000076924	ENST00000534844,ENST00000358368	ENSP00000438225,ENSP00000351137
PH_hs_0001016	6.20854e-08	3.31039e-22	684.125	2042.35	0.189134	0.103956	0.93775	0.00834452	FAM96B	family with sequence similarity 96, member B	1	51647	NM_016062.3,NR_046109.1,NR_024525.2	373859932;373938438;373938437	NP_057146.1,-	ENSG00000166595	ENST00000567511,ENST00000562362,ENST00000568572,ENST00000422424	ENSP00000455028,ENSP00000463700,ENSP00000462376,ENSP00000387471
PH_hs_0001017	0.0155506	0.00366727	10.6518	19.5212	0.46387	0.372959	NA	NA	LINC00261	long intergenic non-protein coding RNA 261	1	140828	NR_001558.3	223278358	-	NA	NA	NA
PH_hs_0001018	1.83801e-05	8.304e-11	29.3696	62.588	0.24231	0.156499	NA	NA	MON2	MON2 homolog (S. cerevisiae)	1	23041	NM_015026.2	114326551	NP_055841.2	ENSG00000061987	ENST00000393630	ENSP00000377250
PH_hs_0001020	7.38661e-05	1.07901e-08	13.4621	37.5528	0.263515	0.178609	NA	NA	FAM117A	family with sequence similarity 117, member A	1	81558	NM_030802.3	215422359	NP_110429.1	ENSG00000121104	ENST00000240364	ENSP00000240364
PH_hs_0001021	5.20393e-22	2.66928e-23	350.402	396.359	0.104463	0.101265	-0.653751	0.00420759	DCXR	dicarbonyl/L-xylulose reductase	1	51181	NM_001195218.1,NM_016286.3	304571974;304571973	NP_001182147.1,NP_057370.1	ENSG00000169738	ENST00000579821,ENST00000582900,ENST00000581584,ENST00000579004,ENST00000306869,ENST00000577532	ENSP00000464518,ENSP00000462272,ENSP00000464507,ENSP00000464332,ENSP00000303356,ENSP00000463354
PH_hs_0001022	2.22628e-06	1.84682e-16	116.974	303.025	0.21791	0.122726	0.51495	0.207636	KIDINS220	kinase D-interacting substrate, 220kDa	1	57498	NM_020738.2	214010203	NP_065789.1	ENSG00000134313	ENST00000418530,ENST00000427284,ENST00000473731,ENST00000256707	ENSP00000414923,ENSP00000411849,ENSP00000418974,ENSP00000256707
PH_hs_0001023	2.74514e-14	2.3934e-24	125.786	250.638	0.132984	0.0988724	0.141193	0.533583	TUBGCP3	tubulin, gamma complex associated protein 3	1	10426	NM_006322.4	142371747	NP_006313.1	ENSG00000126216	ENST00000261965	ENSP00000261965
PH_hs_0001024	2.0775e-07	2.09847e-14	40.8287	138.717	0.197561	0.132367	NA	NA	RMDN2	regulator of microtubule dynamics 2	1	151393	NM_144713.3,NM_001170793.1,NM_001170792.1,NM_001170791.1	283046685;283046683;283046679;283046673	NP_653314.2,NP_001164264.1,NP_001164263.1,NP_001164262.1	ENSG00000115841	ENST00000417700,ENST00000442857,ENST00000234195,ENST00000407257,ENST00000406384,ENST00000440353,ENST00000354545	ENSP00000392977,ENSP00000416367,ENSP00000234195,ENSP00000385049,ENSP00000386004,ENSP00000399495,ENSP00000346549
PH_hs_0001025	6.72284e-21	4.203e-35	2994.85	3396.38	0.107473	0.081261	-0.317223	0.147904	C12orf44	chromosome 12 open reading frame 44	1	60673	NM_001098673.1,NM_021934.4	149158713;149158712	NP_001092143.1,NP_068753.2	ENSG00000123395	ENST00000336854	ENSP00000338990
PH_hs_0001026	1.26649e-05	7.42999e-11	26.637	53.9373	0.237426	0.156084	NA	NA	FST	follistatin	1	10468	NM_006350.3	331999951	NP_006341.1	ENSG00000134363	ENST00000497789,ENST00000396947	ENSP00000426971,ENSP00000380151
PH_hs_0001027	4.75402e-40	4.34963e-42	1771.86	1918.43	0.0757924	0.0738381	-0.433133	0.0135107	TRMT12	tRNA methyltransferase 12 homolog (S. cerevisiae)	1	55039	NM_017956.3	157388918	NP_060426.2	ENSG00000183665	ENST00000328599	ENSP00000329858
PH_hs_0001028	1.98235e-11	1.08935e-30	4096	7308.43	0.151392	0.0872858	0.421968	0.135655	SEC61G	Sec61 gamma subunit	1	23480	NM_014302.3,NM_001012456.1	60279263;60279264	NP_055117.1,NP_001012474.1	ENSG00000132432	ENST00000352861,ENST00000450622,ENST00000415949,ENST00000395535	ENSP00000341538,ENSP00000409884,ENSP00000388337,ENSP00000378906
PH_hs_0001029	3.67084e-34	3.72812e-27	812.408	1212.53	0.0824415	0.0932071	-0.0780229	0.654548	CCM2	cerebral cavernous malformation 2	1	83605	NM_001167935.1,NM_001167934.1,NM_001029835.2,NM_031443.3,NR_030770.1	269308189;269308187;269308186;71067339;269308191	NP_001161407.1,NP_001161406.1,NP_001025006.1,NP_113631.1,-	ENSG00000136280	ENST00000381112,ENST00000544363,ENST00000541586,ENST00000474617,ENST00000475551,ENST00000488727,ENST00000258781	ENSP00000370503,ENSP00000438035,ENSP00000444725,ENSP00000419474,ENSP00000417180,ENSP00000417251,ENSP00000258781
PH_hs_0001030	0.00790119	2.00254e-05	5.52771	15.4966	0.414345	0.243476	NA	NA	LIPC	lipase, hepatic	1	3990	NM_000236.2	194097334	NP_000227.2	ENSG00000166035	ENST00000433326,ENST00000299022,ENST00000356113	ENSP00000395002,ENSP00000299022,ENSP00000348425
PH_hs_0001032	1.04393e-13	3.24376e-31	1962.55	3715.56	0.136183	0.086497	0.410548	0.0777665	EMP3	epithelial membrane protein 3	1	2014	NM_001425.2	168693626	NP_001416.1	ENSG00000142227	ENST00000597279,ENST00000599255,ENST00000596315,ENST00000270221,ENST00000599704	ENSP00000469194,ENSP00000471592,ENSP00000469341,ENSP00000270221,ENSP00000470331
PH_hs_0001033	1.07903e-33	1.86022e-16	1508.11	1795.48	0.0830482	0.12274	-0.31134	0.163613	C8orf40	chromosome 8 open reading frame 40	1	114926	NM_138436.3,NM_001135674.1,NM_001135676.1,NM_001135675.1	208610016;208610012;208610018;208610014	NP_612445.2,NP_001129146.1,NP_001129148.1,NP_001129147.1	ENSG00000176209	ENST00000498447,ENST00000414154,ENST00000417410,ENST00000438528	ENSP00000430708,ENSP00000408997,ENSP00000405694,ENSP00000391549
PH_hs_0001034	9.00149e-25	1.55136e-29	3825.21	4075.33	0.0979492	0.0890934	-0.3766	0.0480048	MRPL17	mitochondrial ribosomal protein L17	1	63875	NM_022061.3	169403966	NP_071344.1	ENSG00000158042	ENST00000532203	ENSP00000435294
PH_hs_0001036	9.39247e-05	1.49185e-09	42.4129	128.103	0.267751	0.168563	NA	NA	PKNOX2	PBX/knotted 1 homeobox 2	1	63876	NM_022062.2	116812643	NP_071345.2	ENSG00000165495	ENST00000298282	ENSP00000298282
PH_hs_0001037	1.5891e-23	1.62787e-25	428.326	624.03	0.100736	0.0963948	-0.248127	0.240864	SIAE	sialic acid acetylesterase	1	54414	NM_001199922.1,NM_170601.4	321267599;321267601	NP_001186851.1,NP_733746.1	ENSG00000110013	ENST00000545756	ENSP00000437877
PH_hs_0001038	8.30072e-16	1.20594e-18	108.683	401.03	0.125559	0.114467	1.05361	1.8214e-05	previous version conserved probe	NA	7	NA	NA	NA	NA	NA	NA	NA
PH_hs_0001040	6.74367e-13	6.17493e-21	64.0964	100.006	0.141059	0.107369	-0.139673	0.59201	SLC12A4	solute carrier family 12 (potassium/chloride transporters), member 4	1	6560	NM_001145964.1,NM_001145963.1,NM_001145962.1,NM_001145961.1,NM_005072.4	225579066;225579064;225579062;225579060;225579059	NP_001139436.1,NP_001139435.1,NP_001139434.1,NP_001139433.1,NP_005063.1	ENSG00000124067	ENST00000338335,ENST00000570616,ENST00000537830,ENST00000576616,ENST00000541864,ENST00000572037,ENST00000316341	ENSP00000343374,ENSP00000463148,ENSP00000445962,ENSP00000458902,ENSP00000438334,ENSP00000461403,ENSP00000318557
PH_hs_0001041	2.7456e-24	4.32159e-23	1026.41	1092.32	0.0990041	0.101764	-0.549554	0.00470578	MLLT1	myeloid/lymphoid or mixed-lineage leukemia (trithorax homolog, Drosophila); translocated to, 1	1	4298	NM_005934.3	90403588	NP_005925.2	NA	NA	NA
PH_hs_0001043	1.598e-14	3.5968e-25	503.758	904.375	0.13175	0.0971062	0.0850247	0.753853	MUL1	mitochondrial E3 ubiquitin protein ligase 1	1	79594	NM_024544.2	171542820	NP_078820.2	ENSG00000090432	ENST00000264198	ENSP00000264198
PH_hs_0001044	8.64764e-21	2.00811e-28	441.555	523.288	0.107784	0.0909462	-0.551505	0.0145835	SMG9	smg-9 homolog, nonsense mediated mRNA decay factor (C. elegans)	1	56006	NM_019108.2	145301566	NP_061981.2	ENSG00000105771	ENST00000597598,ENST00000601170,ENST00000270066	ENSP00000471442,ENSP00000471398,ENSP00000270066
PH_hs_0001045	8.287e-20	6.53221e-23	134.372	148.542	0.110695	0.102198	-0.687552	0.00551712	CGNL1	cingulin-like 1	1	84952	NM_032866.4,NM_001252335.1	356874771;356874769	NP_116255.2,NP_001239264.1	ENSG00000128849	ENST00000281282	ENSP00000281282
PH_hs_0001048	6.71608e-07	1.10398e-11	43.2742	76.5501	0.2069	0.149442	NA	NA	ALCAM	activated leukocyte cell adhesion molecule	1	214	NM_001243280.1,NM_001627.3	343168769;343168768	NP_001230209.1,NP_001618.2	ENSG00000170017	ENST00000389927,ENST00000465413	ENSP00000374577,ENSP00000418937
PH_hs_0001050	2.58548e-11	3.23808e-09	101.867	169.71	0.152301	0.172296	-0.0915078	0.807237	NKG7	natural killer cell group 7 sequence	1	4818	NM_005601.3	49574503	NP_005592.1	ENSG00000105374	ENST00000595157,ENST00000600427,ENST00000593572,ENST00000221978,ENST00000595217	ENSP00000471163,ENSP00000469370,ENSP00000473204,ENSP00000221978,ENSP00000468910
PH_hs_0001051	3.58284e-22	3.44024e-32	5195.53	4339.25	0.104044	0.0850905	-0.699252	0.000206148	COPE	coatomer protein complex, subunit epsilon	1	11316	NM_007263.3,NM_199442.1,NM_199444.1	40805821;40805824;40805826	NP_009194.2,NP_955474.1,NP_955476.1	ENSG00000105669	ENST00000593827,ENST00000351079,ENST00000600932,ENST00000349893,ENST00000262812	ENSP00000471034,ENSP00000345674,ENSP00000469035,ENSP00000343134,ENSP00000262812
PH_hs_0001053	3.47232e-11	5.14486e-07	108.916	166.551	0.153331	0.204666	-0.21472	0.636736	previous version conserved probe	NA	7	NA	NA	NA	NA	NA	NA	NA
PH_hs_0001054	2.58423e-06	8.8189e-16	18.0271	87.5557	0.219403	0.125677	NA	NA	ARID3B	AT rich interactive domain 3B (BRIGHT-like)	1	10620	NM_006465.2	118136291	NP_006456.1	ENSG00000179361	ENST00000346246	ENSP00000343126
PH_hs_0001055	0.268965	0.185707	1.04035	1.4895	1.62352	1.11878	NA	NA	CCL16	chemokine (C-C motif) ligand 16	1	6360	NM_004590.2	22538800	NP_004581.1	ENSG00000161573	ENST00000293275,ENST00000483259	ENSP00000293275,ENSP00000431339
PH_hs_0001056	3.15226e-20	2.98164e-08	231.387	266.18	0.109421	0.184505	-0.674154	0.0409576	SLC38A7	solute carrier family 38, member 7	1	55238	NM_018231.1	8922691	NP_060701.1	ENSG00000103042	ENST00000564100	ENSP00000454325
PH_hs_0001057	0.00116143	7.56795e-08	13.0973	25.4791	0.328352	0.190444	NA	NA	THEMIS2	thymocyte selection associated family member 2	1	9473	NM_001105556.1,NM_001039477.1,NM_004848.2	157738676;87080816;87080806	NP_001099026.1,NP_001034566.1,NP_004839.2	ENSG00000130775	ENST00000328928,ENST00000456990,ENST00000373921,ENST00000373927,ENST00000373925	ENSP00000329862,ENSP00000398049,ENSP00000363031,ENSP00000363037,ENSP00000363035
PH_hs_0001058	0.000294515	2.37156e-08	14.5801	34.9502	0.290984	0.183127	NA	NA	MUM1L1	melanoma associated antigen (mutated) 1-like 1	1	139221	NM_152423.4,NM_001171020.1	289577099;289629260	NP_689636.3,NP_001164491.1	ENSG00000157502	ENST00000337685,ENST00000372552,ENST00000357175	ENSP00000338641,ENSP00000361632,ENSP00000349699
PH_hs_0001061	2.41933e-08	1.03483e-16	56.2549	83.0196	0.183246	0.121684	-0.405039	0.124551	AHDC1	AT hook, DNA binding motif, containing 1	1	27245	NM_001029882.2	154090974	NP_001025053.1	ENSG00000126705	ENST00000374011,ENST00000247087	ENSP00000363123,ENSP00000247087
PH_hs_0001062	6.77812e-05	1.60741e-07	13.0196	45.9332	0.262046	0.195679	NA	NA	LIMA1	LIM domain and actin binding 1	1	51474	NM_001243775.1,NM_001113547.1,NM_001113546.1,NM_016357.4	344313200;165905590;165905588;165905587	NP_001230704.1,NP_001107019.1,NP_001107018.1,NP_057441.1	ENSG00000050405	ENST00000552783,ENST00000341247,ENST00000394943,ENST00000552823,ENST00000547825,ENST00000552491	ENSP00000448779,ENSP00000340184,ENSP00000378400,ENSP00000450266,ENSP00000448706,ENSP00000448463
PH_hs_0001063	1.10101e-30	2.02925e-27	5829.14	6469.7	0.0872929	0.0927226	-0.255595	0.14014	MRPS35	mitochondrial ribosomal protein S35	1	60488	NM_001190864.1,NM_021821.3	300068922;300068921	NP_001177793.1,NP_068593.2	ENSG00000061794	ENST00000538315,ENST00000081029	ENSP00000445390,ENSP00000081029
PH_hs_0001064	0.148601	0.0603884	1.00151	3.02405	0.959277	0.644529	NA	NA	CHRNA4	cholinergic receptor, nicotinic, alpha 4 (neuronal)	1	1137	NM_001256573.1,NM_000744.6,NR_046317.1	375151584;375151582;375268720	NP_001243502.1,NP_000735.1,-	ENSG00000101204	ENST00000370263	ENSP00000359285
PH_hs_0001067	8.96048e-31	2.36956e-18	1319.85	1794.1	0.0871572	0.11548	-0.130327	0.562194	ADPGK	ADP-dependent glucokinase	1	83440	NM_031284.4,NR_023319.1,NR_023318.1	187829199;187829212;187829205	NP_112574.3,-	ENSG00000159322	ENST00000443764,ENST00000311669,ENST00000569534,ENST00000567941,ENST00000569693	ENSP00000397210,ENSP00000312250,ENSP00000454707,ENSP00000458102,ENSP00000457572
PH_hs_0001068	1.4305e-13	2.24068e-33	565.437	854.298	0.136972	0.0834671	-0.146002	0.566929	NDUFS4	NADH dehydrogenase (ubiquinone) Fe-S protein 4, 18kDa (NADH-coenzyme Q reductase)	1	4724	NM_002495.2	170172514	NP_002486.1	ENSG00000164258	ENST00000506765,ENST00000506974,ENST00000296684,ENST00000502423,ENST00000507026	ENSP00000424570,ENSP00000425967,ENSP00000296684,ENSP00000422177,ENSP00000424993
PH_hs_0001069	7.47462e-12	1.62658e-15	80.7184	124.04	0.148183	0.126891	-0.158042	0.602494	FAM46A	family with sequence similarity 46, member A	1	55603	NM_017633.2	117414142	NP_060103.2	NA	NA	NA
PH_hs_0001070	3.15868e-19	9.36562e-37	901.078	2112.62	0.112533	0.0793056	0.637237	0.000620543	NA	NA	1	NA	NA	NA	NA	ENSG00000132341	ENST00000541630,ENST00000448750,ENST00000543796	ENSP00000441210,ENSP00000396127,ENSP00000446215
PH_hs_0001071	0.000441281	0.00199881	12.0569	19.0322	0.300706	0.347421	NA	NA	LRG1	leucine-rich alpha-2-glycoprotein 1	1	116844	NM_052972.2	49574519	NP_443204.1	ENSG00000171236	ENST00000306390	ENSP00000302621
PH_hs_0001072	2.57639e-20	3.22766e-27	1713.75	1840.65	0.109161	0.0930916	-0.447382	0.0185623	SAT2	spermidine/spermine N1-acetyltransferase family member 2	1	112483	NM_133491.3	226371641	NP_597998.1	ENSG00000141504	ENST00000573566,ENST00000575826,ENST00000571074,ENST00000269298	ENSP00000458385,ENSP00000458818,ENSP00000459985,ENSP00000269298
PH_hs_0001073	0.374517	3.74218e-11	1.04035	94.6944	3.12585	0.153595	NA	NA	BMS1	BMS1 homolog, ribosome assembly protein (yeast)	1	9790	NM_014753.3	224589070	NP_055568.3	ENSG00000165733	ENST00000374518	ENSP00000363642
PH_hs_0001074	8.91137e-06	1.44619e-23	51.9078	130.51	0.23307	0.100641	0.305568	0.207722	LAMP3	lysosomal-associated membrane protein 3	1	27074	NM_014398.3	156627583	NP_055213.2	ENSG00000078081	ENST00000265598	ENSP00000265598
PH_hs_0001075	1.062e-09	7.45121e-13	59.6479	86.1112	0.167	0.141335	-0.314375	0.255277	GPATCH3	G patch domain containing 3	1	63906	NM_022078.2	205277457	NP_071361.2	ENSG00000198746	ENST00000361720,ENST00000445019	ENSP00000354645,ENSP00000398563
PH_hs_0001076	2.02249e-29	1.32245e-16	2741.1	3960.41	0.0892801	0.122122	0.0312944	0.883528	C19orf10	chromosome 19 open reading frame 10	1	56005	NM_019107.3	54112408	NP_061980.1	ENSG00000074842	ENST00000262947	ENSP00000262947
PH_hs_0001077	1.74709e-14	3.42164e-18	183.066	371.571	0.131951	0.116043	0.156068	0.49482	ATPAF1	ATP synthase mitochondrial F1 complex assembly factor 1	1	64756	NM_001256418.1,NM_001243728.1,NM_001042546.2,NM_022745.4	374081864;344179100;344179097;344179095	NP_001243347.1,NP_001230657.1,NP_001036011.2,NP_073582.3	ENSG00000123472	ENST00000526821,ENST00000542495,ENST00000529214	ENSP00000436690,ENSP00000443588,ENSP00000436267
PH_hs_0001078	1.01632e-28	1.17676e-26	2089.35	2675.62	0.0904422	0.0941438	-0.173794	0.317942	PDZD11	PDZ domain containing 11	1	51248	NM_016484.4	125490319	NP_057568.1	ENSG00000120509	ENST00000239666	ENSP00000239666
PH_hs_0001079	0.295943	4.80649e-06	5.00753	22.5452	1.86531	0.225953	NA	NA	PPIL4	peptidylprolyl isomerase (cyclophilin)-like 4	1	85313	NM_139126.3	336176085	NP_624311.1	NA	NA	NA
PH_hs_0001080	6.02511e-07	0.00419961	27.0795	34.5288	0.205981	0.379422	NA	NA	HID1	HID1 domain containing	1	283987	NM_030630.2	188528669	NP_085133.1	ENSG00000167861	ENST00000425042	ENSP00000413520
PH_hs_0001081	9.23988e-40	1.96182e-44	4318.72	6262.4	0.0760817	0.0717703	0.103955	0.553126	ISOC1	isochorismatase domain containing 1	1	51015	NM_016048.2	103471986	NP_057132.2	ENSG00000066583	ENST00000173527	ENSP00000173527
PH_hs_0001083	0.0152835	7.25248e-10	42.141	66.6351	0.462392	0.165295	NA	NA	DLG3	discs, large homolog 3 (Drosophila)	1	1741	NM_001166278.1,NM_020730.2,NM_021120.3	261862236;261862235;261862234	NP_001159750.1,NP_065781.1,NP_066943.2	NA	NA	NA
PH_hs_0001085	3.43705e-19	1.01118e-32	805.779	1056.54	0.112652	0.0843512	-0.280714	0.155719	ZNF576	zinc finger protein 576	1	79177	NM_001145347.1,NM_024327.2	223890222;223890221	NP_001138819.1,NP_077303.1	ENSG00000124444	ENST00000525771,ENST00000391965	ENSP00000436182,ENSP00000375827
PH_hs_0001086	0.000622701	5.33692e-10	8.01205	36.9737	0.309763	0.163961	NA	NA	TP53INP2	tumor protein p53 inducible nuclear protein 2	1	58476	NM_021202.1	39930398	NP_067025.1	ENSG00000078804	ENST00000374809,ENST00000374810	ENSP00000363942,ENSP00000363943
PH_hs_0001087	2.17195e-29	5.89511e-39	2607.42	2591.53	0.0893305	0.0769063	-0.527046	0.00110675	RNF181	ring finger protein 181	1	51255	NM_016494.3	75709223	NP_057578.1	ENSG00000168894	ENST00000306368,ENST00000441634,ENST00000414390	ENSP00000306906,ENSP00000412025,ENSP00000397109
PH_hs_0001088	7.68406e-11	8.87306e-16	70.7962	216.357	0.156209	0.125689	0.777845	0.00867947	ERRFI1	ERBB receptor feedback inhibitor 1	1	54206	NM_018948.3	209954668	NP_061821.1	ENSG00000116285	ENST00000377482	ENSP00000366702
PH_hs_0001090	0.052819	6.82867e-09	4.56505	27.9917	0.618004	0.17613	NA	NA	ATG5	autophagy related 5	1	9474	NM_004849.2	92859692	NP_004840.1	ENSG00000057663	ENST00000360666,ENST00000369070,ENST00000369076,ENST00000343245	ENSP00000353884,ENSP00000358066,ENSP00000358072,ENSP00000343313
PH_hs_0001091	9.65571e-28	1.03381e-30	955.243	1301.73	0.0921409	0.0872513	-0.176517	0.284569	SNX2	sorting nexin 2	1	6643	NM_003100.2	23111037	NP_003091.2	ENSG00000205302	ENST00000379516	ENSP00000368831
PH_hs_0001092	6.44248e-15	5.38561e-15	358.315	1059.59	0.129753	0.129369	0.805666	0.00222531	UBE2R2	ubiquitin-conjugating enzyme E2R 2	1	54926	NM_017811.3	58530887	NP_060281.2	NA	NA	NA
PH_hs_0001093	1.75444e-14	3.54335e-30	644.284	527.222	0.131961	0.0880749	-1.04583	0.000112996	CUEDC2	CUE domain containing 2	1	79004	NM_024040.2	148596995	NP_076945.2	ENSG00000107874	ENST00000369937	ENSP00000358953
PH_hs_0001094	0.322233	0.0640869	0.520177	3.53557	2.16702	0.657314	NA	NA	RNF175	ring finger protein 175	1	285533	NM_173662.2	148664182	NP_775933.1	ENSG00000145428	ENST00000347063	ENSP00000340979
PH_hs_0001096	3.00646e-20	4.0925e-36	1353.7	1132.28	0.10936	0.0800469	-0.865006	6.24937e-06	AAR2	AAR2 splicing factor homolog (S. cerevisiae)	1	25980	NM_001271874.1,NM_015511.4	428977336;428977316	NP_001258803.1,NP_056326.2	ENSG00000131043	ENST00000373932,ENST00000320849	ENSP00000363043,ENSP00000313674
PH_hs_0001097	8.519e-10	1.14188e-08	204.331	199.214	0.166008	0.178923	-0.934729	0.0514674	NINJ1	ninjurin 1	1	4814	NM_004148.3	148922910	NP_004139.2	ENSG00000131669	ENST00000375446	ENSP00000364595
PH_hs_0001098	1.15288e-20	5.333e-21	397.831	948.359	0.108142	0.10719	0.492936	0.0176029	DIRC2	disrupted in renal carcinoma 2	1	84925	NM_032839.2	182636719	NP_116228.1	ENSG00000138463	ENST00000477647	ENSP00000418554
PH_hs_0001099	0.00118103	3.88257e-07	11.5756	20.0101	0.328896	0.202381	NA	NA	FIGF|PIR-FIGF	c-fos induced growth factor (vascular endothelial growth factor D)|PIR-FIGF readthrough	4	2277|100532742	NM_004469.4|NR_037859.2	323462164|323462165	NP_004460.1|-	ENSG00000165197	ENST00000297904	ENSP00000297904
PH_hs_0001100	3.51873e-17	1.75553e-23	69.5076	207.105	0.119812	0.100837	0.745082	0.00122803	DHRS7B	dehydrogenase/reductase (SDR family) member 7B	1	25979	NM_015510.4	356461037	NP_056325.2	ENSG00000109016	ENST00000583388,ENST00000579303,ENST00000578426,ENST00000395511	ENSP00000462139,ENSP00000468585,ENSP00000463591,ENSP00000378887
PH_hs_0001101	3.87914e-16	8.26636e-18	3536.2	4353.59	0.124101	0.117428	-0.166397	0.494693	RABAC1	Rab acceptor 1 (prenylated)	1	10567	NM_006423.2	222144308	NP_006414.2	ENSG00000105404	ENST00000601078,ENST00000601028,ENST00000222008,ENST00000601891,ENST00000600292	ENSP00000469392,ENSP00000469161,ENSP00000222008,ENSP00000473152,ENSP00000471877
PH_hs_0001102	2.49264e-24	3.06067e-39	921.177	2728.53	0.0989114	0.0766116	0.98535	3.51648e-08	CHMP2B	charged multivesicular body protein 2B	1	25978	NM_001244644.1,NM_014043.3	347582618;170650589	NP_001231573.1,NP_054762.2	ENSG00000083937	ENST00000263780	ENSP00000263780
PH_hs_0001103	1.32584e-23	2.72368e-17	1628.42	1892.07	0.100553	0.11938	-0.339606	0.146217	CMPK1	cytidine monophosphate (UMP-CMP) kinase 1, cytosolic	1	51727	NM_001136140.1,NM_016308.2,NR_046394.1	209915596;209915595;378925603	NP_001129612.1,NP_057392.1,-	ENSG00000162368	ENST00000371873	ENSP00000360939
PH_hs_0001104	0.00929709	0.000176294	4.00603	11.5171	0.424887	0.279858	NA	NA	FBLN5	fibulin 5	1	10516	NM_006329.3	186928842	NP_006320.2	ENSG00000140092	ENST00000267620	ENSP00000267620
PH_hs_0001105	4.89236e-30	1.10606e-37	1059.61	1132.19	0.0882944	0.0782674	-0.536097	0.000993717	CTSF	cathepsin F	1	8722	NM_003793.3	87042402	NP_003784.2	ENSG00000174080	ENST00000310325	ENSP00000310832
PH_hs_0001106	2.15352e-41	1.3822e-38	1449.41	1743.32	0.0744871	0.0772946	-0.297496	0.0938591	MAFK	v-maf musculoaponeurotic fibrosarcoma oncogene homolog K (avian)	1	7975	NM_002360.3	82617644	NP_002351.1	ENSG00000198517	ENST00000343242	ENSP00000344903
PH_hs_0001107	7.95288e-15	3.53095e-15	166.965	309.118	0.130208	0.128479	0.0117341	0.961177	CCDC113	coiled-coil domain containing 113	1	29070	NM_001142302.1,NM_014157.3	214830927;214830909	NP_001135774.1,NP_054876.2	ENSG00000103021	ENST00000219299,ENST00000443128	ENSP00000219299,ENSP00000402588
PH_hs_0001108	4.24881e-24	5.83992e-37	2351.12	2249.85	0.0994265	0.0790725	-0.588485	0.00693914	STYXL1	serine/threonine/tyrosine interacting-like 1	1	51657	NM_016086.2	32481212	NP_057170.1	ENSG00000262263|ENSG00000127952	ENST00000576767,ENST00000572175,ENST00000571315,ENST00000576803,ENST00000571002,ENST00000575229,ENST00000574630|ENST00000360591,ENST00000248600,ENST00000431581,ENST00000438695,ENST00000430497,ENST00000340062,ENST00000359697	ENSP00000459989,ENSP00000458708,ENSP00000458857,ENSP00000460564,ENSP00000459100,ENSP00000461408,ENSP00000460994|ENSP00000353798,ENSP00000248600,ENSP00000392221,ENSP00000404495,ENSP00000403033,ENSP00000343383,ENSP00000352726
PH_hs_0001109	2.31932e-12	7.36414e-20	59.0889	149.587	0.144588	0.110537	0.514298	0.0245576	LOC101060430|LOC100509196	putative uncharacterized protein encoded by LINC00205-like|putative uncharacterized protein encoded by LINC00205-like	4	101060430|100509196	XM_003960799.1|XM_003119833.1	410173713|310113965	XP_003960848.1|XP_003119881.1	NA	NA	NA
PH_hs_0001110	3.1504e-13	1.02976e-27	1579.96	2144.63	0.139008	0.0921909	-0.0973774	0.668305	LAMA5	laminin, alpha 5	1	3911	NM_005560.3	21264601	NP_005551.3	ENSG00000130702	ENST00000252999,ENST00000370691	ENSP00000252999,ENSP00000433260
PH_hs_0001111	1.64434e-05	1.63001e-14	184.059	242.483	0.240819	0.131795	-0.386432	0.419262	TECPR2	tectonin beta-propeller repeat containing 2	1	9895	NM_014844.3	289547514	NP_055659.2	NA	NA	NA
PH_hs_0001112	3.89046e-23	2.74518e-23	138.456	518.022	0.101654	0.101294	1.06776	1.41545e-06	SLC27A2	solute carrier family 27 (fatty acid transporter), member 2	1	11001	NM_003645.3,NM_001159629.1	227499618;227499620	NP_003636.2,NP_001153101.1	ENSG00000140284	ENST00000544960,ENST00000380902,ENST00000267842	ENSP00000444549,ENSP00000370289,ENSP00000267842
PH_hs_0001113	6.61598e-32	2.63975e-32	358.593	895.875	0.0854933	0.0849289	0.548173	0.00210329	YTHDF1	YTH domain family, member 1	1	54915	NM_017798.3	209413767	NP_060268.2	ENSG00000149658	ENST00000370339	ENSP00000359364
PH_hs_0001114	1.30296e-16	1.4325e-09	94.1028	136.046	0.122096	0.168374	-0.250916	0.482153	PIN4	protein (peptidylprolyl cis/trans isomerase) NIMA-interacting, 4 (parvulin)	1	5303	NM_006223.3,NR_033187.1	282847474;282847477	NP_006214.2,-	ENSG00000102309	ENST00000373669,ENST00000218432	ENSP00000362773,ENSP00000218432
PH_hs_0001115	1.25798e-10	8.11921e-30	1089.03	1629.03	0.158078	0.0886425	-0.000617129	0.998304	PRPF3	PRP3 pre-mRNA processing factor 3 homolog (S. cerevisiae)	1	9129	NM_004698.2	193083188	NP_004689.1	ENSG00000265228|ENSG00000117360	ENST00000577234,ENST00000578639|ENST00000414970,ENST00000324862	ENSP00000463374,ENSP00000463536|ENSP00000387844,ENSP00000315379
PH_hs_0001116	1.67506e-05	8.53364e-20	76.177	143.584	0.241065	0.110734	-0.150681	0.482782	C16orf89	chromosome 16 open reading frame 89	1	146556	NM_001098514.2,NM_152459.4	349585444;349585446	NP_001091984.2,NP_689672.4	ENSG00000153446	ENST00000350219,ENST00000422873,ENST00000315997,ENST00000472572,ENST00000474471	ENSP00000283478,ENSP00000390402,ENSP00000324672,ENSP00000420566,ENSP00000417158
PH_hs_0001117	1.53666e-37	1.17326e-29	3039.52	3235.05	0.0784245	0.088898	-0.409848	0.0376449	DHCR7	7-dehydrocholesterol reductase	1	1717	NM_001163817.1,NM_001360.2	255308874;119943111	NP_001157289.1,NP_001351.2	ENSG00000172893	ENST00000355527,ENST00000407721	ENSP00000347717,ENSP00000384739
PH_hs_0001118	0.000695615	1.09772e-09	9.53374	36.5298	0.312846	0.16715	NA	NA	FAM204A	family with sequence similarity 204, member A	1	63877	NM_001134672.1,NM_022063.2	197927281;197927280	NP_001128144.1,NP_071346.1	NA	NA	NA
PH_hs_0001120	9.90842e-18	1.1194e-26	924.019	1309.82	0.117718	0.0941025	-0.12133	0.565091	TM4SF4	transmembrane 4 L six family member 4	1	7104	NM_004617.3	325974483	NP_004608.1	ENSG00000169903	ENST00000305354	ENSP00000305852
PH_hs_0001121	4.31852e-08	6.66791e-16	69.7795	106.099	0.186801	0.125134	-0.192618	0.586499	HMGCR	3-hydroxy-3-methylglutaryl-CoA reductase	1	3156	NM_001130996.1,NM_000859.2	196049379;196049378	NP_001124468.1,NP_000850.1	ENSG00000113161	ENST00000287936	ENSP00000287936
PH_hs_0001122	7.45316e-09	1.18241e-22	341.965	587.841	0.176596	0.10283	-0.0685939	0.843029	ZGPAT	zinc finger, CCCH-type with G patch domain	1	84619	NM_001195654.1,NM_001195653.1,NM_032527.4,NM_181485.2,NM_001083113.1	307548886;307548884;307548882;133925790;133925794	NP_001182583.1,NP_001182582.1,NP_115916.3,NP_852150.2,NP_001076582.1	ENSG00000197114	ENST00000448100,ENST00000328969,ENST00000369967,ENST00000357119,ENST00000355969	ENSP00000391176,ENSP00000332013,ENSP00000358984,ENSP00000349634,ENSP00000348242
PH_hs_0001123	4.60733e-14	1.57128e-17	69.5853	120.595	0.134198	0.118467	0.0102692	0.965231	TBC1D30	TBC1 domain family, member 30	1	23329	NM_015279.1	310923110	NP_056094.1	ENSG00000111490	ENST00000229088	ENSP00000229088
PH_hs_0001124	1.61952e-19	3.0118e-13	500.257	900.551	0.111604	0.13889	0.0870506	0.731632	RBKS	ribokinase	1	64080	NM_022128.1	11545854	NP_071411.1	ENSG00000171174	ENST00000444339,ENST00000449378,ENST00000302188,ENST00000458185	ENSP00000413232,ENSP00000413789,ENSP00000306817,ENSP00000393558
PH_hs_0001125	0.00735254	1.13001e-12	23.6325	127.245	0.40991	0.142503	NA	NA	YIPF1	Yip1 domain family, member 1	1	54432	NM_018982.4,NR_036639.1,NR_036640.1	307691201;307691202;307691203	NP_061855.1,-	ENSG00000058799	ENST00000072644,ENST00000371399,ENST00000464950	ENSP00000072644,ENSP00000360452,ENSP00000432266
PH_hs_0001126	1.95059e-13	2.48832e-05	89.6931	146.254	0.137761	0.246504	-0.126991	0.7802	HSD17B6	hydroxysteroid (17-beta) dehydrogenase 6 homolog (mouse)	1	8630	NM_003725.2	19743807	NP_003716.2	ENSG00000025423	ENST00000322165,ENST00000554150,ENST00000554643,ENST00000555805,ENST00000555159	ENSP00000318631,ENSP00000452273,ENSP00000451406,ENSP00000451753,ENSP00000450698
PH_hs_0001127	7.93877e-12	6.35466e-24	99.8247	140.515	0.148376	0.0998207	-0.299328	0.261168	BCL2L14	BCL2-like 14 (apoptosis facilitator)	1	79370	NM_138723.1,NM_138722.1,NM_030766.1	21040329;21040327;13540528	NP_620049.1,NP_620048.1,NP_110393.1	ENSG00000121380	ENST00000266434,ENST00000396367,ENST00000308721,ENST00000586576,ENST00000589718	ENSP00000266434,ENSP00000379653,ENSP00000309132,ENSP00000466693,ENSP00000467086
PH_hs_0001128	5.24612e-10	1.18746e-21	110.515	306.29	0.163888	0.105406	0.632938	0.0223361	ABCE1	ATP-binding cassette, sub-family E (OABP), member 1	1	6059	NM_001040876.1,NM_002940.2	108773783;108773781	NP_001035809.1,NP_002931.2	ENSG00000164163	ENST00000296577	ENSP00000296577
PH_hs_0001129	9.29359e-22	0.119391	584.228	664.161	0.105123	0.848869	-0.405104	0.370418	TAOK3	TAO kinase 3	1	51347	NM_016281.3	148746217	NP_057365.3	ENSG00000135090	ENST00000392533,ENST00000419821	ENSP00000376317,ENSP00000416374
PH_hs_0001130	3.28501e-14	2.43532e-15	56.9693	75.482	0.133401	0.127711	NA	NA	ASGR1	asialoglycoprotein receptor 1	1	432	NM_001197216.2,NM_001671.4	319655548;319655547	NP_001184145.1,NP_001662.1	ENSG00000141505	ENST00000269299	ENSP00000269299
PH_hs_0001131	3.63064e-27	2.68533e-25	1261.86	4829.47	0.0931859	0.0968421	1.41469	1.00956e-11	USP22	ubiquitin specific peptidase 22	1	23326	NM_015276.1	150010638	NP_056091.1	ENSG00000124422	ENST00000537526,ENST00000261497	ENSP00000440950,ENSP00000261497
PH_hs_0001132	3.66224e-08	2.4154e-14	140.047	164.286	0.185769	0.132689	-0.592986	0.104009	CRAT	carnitine O-acetyltransferase	1	1384	NM_001257363.1,NM_000755.3	383209672;253970494	NP_001244292.1,NP_000746.2	ENSG00000095321	ENST00000318080	ENSP00000315013
PH_hs_0001133	2.33614e-05	1.25199e-10	20.5892	59.5865	0.245613	0.158059	NA	NA	CLSTN2	calsyntenin 2	1	64084	NM_022131.2	209364543	NP_071414.2	ENSG00000158258	ENST00000458420	ENSP00000402460
PH_hs_0001134	1.91743e-14	1.8327e-23	593.483	843.811	0.132162	0.100881	-0.233901	0.306487	EPB41L4A-AS1	EPB41L4A antisense RNA 1	1	114915	NR_015370.2	284005302	-	NA	NA	NA
PH_hs_0001135	1.1327e-21	1.40833e-32	1141.78	1092.93	0.105351	0.0845493	-0.691091	0.00217558	TUFM	Tu translation elongation factor, mitochondrial	1	7284	NM_003321.4	169658370	NP_003312.3	ENSG00000178952	ENST00000313511	ENSP00000322439
PH_hs_0001136	1.36893e-19	3.79463e-34	12272.3	14670.6	0.111374	0.08246	-0.0671268	0.724528	SNX3	sorting nexin 3	1	8724	NM_003795.4,NM_152827.2	222418635;222418634	NP_003786.1,NP_690040.1	ENSG00000112335	ENST00000368979,ENST00000426155,ENST00000230085	ENSP00000357975,ENSP00000401779,ENSP00000230085
PH_hs_0001137	3.4422e-19	3.51895e-21	267.558	405.53	0.112654	0.106687	-0.249586	0.288065	MMAB	methylmalonic aciduria (cobalamin deficiency) cblB type	1	326625	NM_052845.3,NR_038118.1	120432048;330340410	NP_443077.1,-	ENSG00000139428	ENST00000545712	ENSP00000445920
PH_hs_0001138	4.26825e-26	1.07349e-26	3146.63	3814.8	0.095228	0.094068	-0.208335	0.239487	CHMP2A	charged multivesicular body protein 2A	1	27243	NM_198426.1,NM_014453.2	38372932;38372936	NP_940818.1,NP_055268.1	ENSG00000130724	ENST00000596708,ENST00000312547,ENST00000601220,ENST00000600118,ENST00000600006	ENSP00000471961,ENSP00000310440,ENSP00000472680,ENSP00000469240,ENSP00000472097
PH_hs_0001139	4.07666e-28	2.158e-42	7122.4	7542.23	0.0914792	0.0735592	-0.299753	0.12136	CIAO1	cytosolic iron-sulfur protein assembly 1	1	9391	NM_004804.2	38570089	NP_004795.1	ENSG00000144021	ENST00000488633	ENSP00000418287
PH_hs_0001141	0.0391966	0.000121438	3.5247	10.0051	0.568154	0.272505	NA	NA	VNN1	vanin 1	1	8876	NM_004666.2	223633990	NP_004657.2	ENSG00000112299	ENST00000367928	ENSP00000356905
PH_hs_0001142	1.04189e-17	1.648e-27	1187.53	3351.07	0.117799	0.0925585	0.941459	0.000180952	ELAC2	elaC homolog 2 (E. coli)	1	60528	NM_173717.1,NM_001165962.1,NM_018127.6	260166621;260166618;260166617	NP_776065.1,NP_001159434.1,NP_060597.4	ENSG00000006744	ENST00000395962,ENST00000338034	ENSP00000379291,ENSP00000337445
PH_hs_0001143	8.67871e-07	0.00631947	49.7257	118.578	0.209118	0.400997	NA	NA	TMEM176A	transmembrane protein 176A	1	55365	NM_018487.2	32484986	NP_060957.2	ENSG00000002933	ENST00000475536,ENST00000004103,ENST00000484928	ENSP00000417834,ENSP00000004103,ENSP00000417626
PH_hs_0001144	1.05793e-21	1.38976e-24	245.151	309.202	0.105272	0.0983561	-0.539094	0.0155399	WDR13	WD repeat domain 13	1	64743	NM_001166426.1,NM_017883.4,NR_029427.1	261878583;261878571;261878585	NP_001159898.1,NP_060353.2,-	ENSG00000267843|ENSG00000101940	ENST00000599106,ENST00000596578|ENST00000218056,ENST00000376729	ENSP00000470871,ENSP00000472285|ENSP00000218056,ENSP00000365919
PH_hs_0001145	8.68836e-13	8.93543e-25	471.242	674.635	0.141762	0.0979424	-0.252636	0.343904	KIAA1033	KIAA1033	1	23325	NM_015275.1	40018628	NP_056090.1	ENSG00000136051	ENST00000550053,ENST00000332180	ENSP00000448966,ENSP00000328062
PH_hs_0001146	5.54004e-30	7.91168e-19	974	4809.91	0.0883795	0.113848	1.74733	1.37585e-10	SRPRB	signal recognition particle receptor, B subunit	1	58477	NM_021203.3	284795265	NP_067026.3	ENSG00000144867	ENST00000466490	ENSP00000418401
PH_hs_0001147	5.94551e-25	8.71381e-18	181.078	209.264	0.0975654	0.117512	-0.669602	0.00209147	SNX8	sorting nexin 8	1	29886	NM_013321.2	309747082	NP_037453.1	NA	NA	NA
PH_hs_0001148	3.07392e-06	1.0721e-05	23.0735	40.667	0.221178	0.235332	NA	NA	PGBD5	piggyBac transposable element derived 5	1	79605	NM_001258311.1	385198064	NP_001245240.1	ENSG00000177614	ENST00000321327,ENST00000391860	ENSP00000322530,ENSP00000375733
PH_hs_0001151	9.23445e-14	3.5448e-11	236.379	592.003	0.13588	0.153404	0.47662	0.127848	MB21D2	Mab-21 domain containing 2	1	151963	NM_178496.3	197333816	NP_848591.2	ENSG00000180611	ENST00000392452	ENSP00000376246
PH_hs_0001153	1.32861e-12	5.47403e-36	510.171	562.459	0.142964	0.0801955	-0.654564	0.0502154	MID2	midline 2	1	11043	NM_052817.2,NM_012216.3	223890258;223890256	NP_438112.2,NP_036348.2	ENSG00000080561	ENST00000443968,ENST00000262843	ENSP00000413976,ENSP00000262843
PH_hs_0001155	2.78444e-18	2.21984e-23	367.46	454.433	0.115726	0.101076	-0.510877	0.0135125	FBXL6	F-box and leucine-rich repeat protein 6	1	26233	NM_024555.4,NM_012162.2	359751386;359751383	NP_078831.3,NP_036294.1	ENSG00000182325|ENSG00000261539	ENST00000331890,ENST00000455319|ENST00000565084,ENST00000564614	ENSP00000330098,ENSP00000403873|ENSP00000455790,ENSP00000457181
PH_hs_0001156	3.78115e-34	4.19418e-39	2171.64	3709.31	0.082458	0.0767529	0.261546	0.0963459	BECN1	beclin 1, autophagy related	1	8678	NM_003766.3	187608304	NP_003757.1	ENSG00000126581	ENST00000588276,ENST00000438274,ENST00000590764,ENST00000590099,ENST00000361523	ENSP00000466419,ENSP00000416173,ENSP00000468597,ENSP00000465364,ENSP00000355231
PH_hs_0001158	4.75394e-12	1.80591e-23	157.865	311.714	0.146762	0.100866	0.110255	0.700612	CDC42EP2	CDC42 effector protein (Rho GTPase binding) 2	1	10435	NM_006779.3	342837732	NP_006770.1	ENSG00000149798	ENST00000544348,ENST00000279249	ENSP00000442534,ENSP00000279249
PH_hs_0001160	1.06194e-20	1.3929e-21	443.458	615.274	0.108039	0.105591	-0.318007	0.118661	GTDC2	glycosyltransferase-like domain containing 2	1	84892	NM_032806.5	404247477	NP_116195.2	ENSG00000144647	ENST00000344697,ENST00000441964	ENSP00000344125,ENSP00000408992
PH_hs_0001165	0.0212998	9.95182e-07	3.00452	21.4996	0.493191	0.210331	NA	NA	KDR	kinase insert domain receptor (a type III receptor tyrosine kinase)	1	3791	NM_002253.2	195546779	NP_002244.1	ENSG00000128052	ENST00000263923	ENSP00000263923
PH_hs_0001168	0.000110541	1.99957e-11	19.1063	40.4868	0.270737	0.151421	NA	NA	DCHS2	dachsous 2 (Drosophila)	1	54798	NM_017639.3	216548383	NP_060109.2	ENSG00000197410	ENST00000357232	ENSP00000349768
PH_hs_0001169	1.95494e-05	2.42486e-12	14.0211	82.6207	0.243147	0.14472	NA	NA	ZNF48	zinc finger protein 48	1	197407	NM_152652.2,NM_001214909.1,NM_001214907.1,NM_001214906.1	333805595;333805604;333805599;333805597	NP_689865.2,NP_001201838.1,NP_001201836.1,NP_001201835.1	ENSG00000180035	ENST00000320159	ENSP00000324056
PH_hs_0001171	0.00489696	5.91105e-14	62.8534	207.42	0.387143	0.134793	0.300769	0.211862	SYT13	synaptotagmin XIII	1	57586	NM_020826.2,NM_001247987.1	187936944;351542145	NP_065877.1,NP_001234916.1	ENSG00000019505	ENST00000020926	ENSP00000020926
PH_hs_0001172	7.15444e-26	1.57115e-31	585.694	934.451	0.0956732	0.086035	-0.063384	0.748823	ADCY6	adenylate cyclase 6	1	112	NM_015270.3,NM_020983.2	168480141;21071019	NP_056085.1,NP_066193.1	ENSG00000174233	ENST00000357869,ENST00000307885,ENST00000550422	ENSP00000350536,ENSP00000311405,ENSP00000446730
PH_hs_0001173	0.00190952	0.00181676	12.9807	67.9669	0.345694	0.343839	NA	NA	GLT1D1	glycosyltransferase 1 domain containing 1	1	144423	NM_144669.1	21389558	NP_653270.1	ENSG00000151948	ENST00000281703,ENST00000442111,ENST00000441390	ENSP00000281703,ENSP00000394692,ENSP00000411992
PH_hs_0001174	0.0231179	0.00159196	5.56656	13.0066	0.501697	0.339052	NA	NA	SYNDIG1L	synapse differentiation inducing 1-like	1	646658	NM_001105579.1	157743285	NP_001099049.1	ENSG00000183379	ENST00000331628,ENST00000554823	ENSP00000331474,ENSP00000450439
PH_hs_0001176	3.11443e-05	8.69957e-12	52.987	118.752	0.249752	0.148669	0.0984337	0.7275	SST	somatostatin	1	6750	NM_001048.3	71979669	NP_001039.1	ENSG00000157005	ENST00000287641	ENSP00000287641
PH_hs_0001179	4.99216e-30	4.33505e-34	814.279	968.822	0.0883082	0.0825342	-0.435928	0.00664925	CAMK2G	calcium/calmodulin-dependent protein kinase II gamma	1	818	NM_172173.2,NM_172171.2,NM_172170.4,NM_172169.2,NM_001222.3,NM_001204492.1	325197153;325197150;325197148;325197146;325197145;325197140	NP_751913.1,NP_751911.1,NP_751910.1,NP_751909.1,NP_001213.2,NP_001191421.1	ENSG00000148660	ENST00000394762,ENST00000322680,ENST00000423381,ENST00000322635,ENST00000351293	ENSP00000378243,ENSP00000319060,ENSP00000410298,ENSP00000315599,ENSP00000277853
PH_hs_0001180	0.0374166	1.24538e-13	142.275	384.449	0.561329	0.136623	0.184944	0.719953	FBXL12	F-box and leucine-rich repeat protein 12	1	54850	NM_017703.1	8923178	NP_060173.1	ENSG00000127452	ENST00000588922,ENST00000589626,ENST00000247977,ENST00000586651	ENSP00000468033,ENSP00000464858,ENSP00000247977,ENSP00000467059
PH_hs_0001182	0.00516475	0.411589	24.1139	53.4483	0.389924	4.47508	NA	NA	OPALIN	oligodendrocytic myelin paranodal and inner loop protein	1	93377	NM_033207.3,NM_001040102.1,NM_001040103.1	91932797;91932794;91932792	NP_149984.1,NP_001035191.1,NP_001035192.1	ENSG00000197430	ENST00000419479,ENST00000393871,ENST00000371172	ENSP00000398025,ENSP00000377449,ENSP00000360214
PH_hs_0001183	4.01585e-24	2.01829e-38	537.367	723.029	0.0993717	0.077469	-0.34188	0.0563292	EML1	echinoderm microtubule associated protein like 1	1	2009	NM_001008707.1,NM_004434.2	56790931;56790929	NP_001008707.1,NP_004425.2	ENSG00000066629	ENST00000542138,ENST00000334192,ENST00000262233	ENSP00000446257,ENSP00000334314,ENSP00000262233
PH_hs_0001184	3.03829e-18	3.72866e-17	625.352	1163.37	0.11586	0.119911	0.195698	0.385867	NUP133	nucleoporin 133kDa	1	55746	NM_018230.2	26051234	NP_060700.2	ENSG00000069248	ENST00000366679,ENST00000261396	ENSP00000355640,ENSP00000261396
PH_hs_0001186	3.92702e-17	2.16437e-16	18170.4	21641.9	0.119999	0.123016	-0.0213557	0.933807	STAMBP	STAM binding protein	1	10617	NM_213622.2,NM_201647.2,NM_006463.4	338968853;338968850;338968849	NP_998787.1,NP_964010.1,NP_006454.1	ENSG00000124356	ENST00000394073,ENST00000339566	ENSP00000377636,ENSP00000344742
PH_hs_0001187	8.88051e-31	2.65307e-29	379.834	1530.49	0.0871513	0.0894723	1.30666	2.94476e-09	GNPAT	glyceronephosphate O-acyltransferase	1	8443	NM_014236.3	170650722	NP_055051.1	ENSG00000116906	ENST00000366647	ENSP00000355607
PH_hs_0001188	1.56578e-06	0.25225	19.0286	23.9896	0.2145	1.49829	NA	NA	LGI2	leucine-rich repeat LGI family, member 2	1	55203	NM_018176.3	195539333	NP_060646.2	NA	NA	NA
PH_hs_0001190	0.00116091	1.70193e-07	7.01055	30.5493	0.328338	0.196094	NA	NA	IL15RA	interleukin 15 receptor, alpha	1	3601	NR_046362.1,NM_002189.3,NM_172200.2,NM_001256765.1,NM_001243539.1	377520158;294712547;294712548;377520150;343780890	-,NP_002180.1,NP_751950.2,NP_001243694.1,NP_001230468.1	ENSG00000134470	ENST00000397248,ENST00000528354,ENST00000379977,ENST00000397251	ENSP00000380421,ENSP00000435454,ENSP00000369312,ENSP00000380423
PH_hs_0001191	9.5943e-11	1.27177e-18	45.0678	93.0247	0.157043	0.114546	NA	NA	previous version conserved probe	NA	7	NA	NA	NA	NA	NA	NA	NA
PH_hs_0001196	7.21744e-20	5.54688e-27	190.286	444.73	0.11051	0.0935278	0.371112	0.0843989	NAP1L5	nucleosome assembly protein 1-like 5	1	266812	NM_153757.2	195947399	NP_715638.1	ENSG00000177432	ENST00000323061	ENSP00000320488
PH_hs_0001200	3.35565e-10	8.4706e-15	45.588	133.692	0.162002	0.130345	NA	NA	NAPB	N-ethylmaleimide-sensitive factor attachment protein, beta	1	63908	NM_022080.2	197245389	NP_071363.1	ENSG00000125814	ENST00000398425,ENST00000377026	ENSP00000381459,ENSP00000366225
PH_hs_0001202	1.46652e-21	0.0652248	184.2	359.047	0.105651	0.661231	0.0633029	0.897724	PARP12	poly (ADP-ribose) polymerase family, member 12	1	64761	NM_022750.2	52345407	NP_073587.1	ENSG00000059378	ENST00000473341,ENST00000263549	ENSP00000417730,ENSP00000263549
PH_hs_0001203	1.63628e-05	2.51431e-07	17.5458	39.0874	0.240754	0.198996	NA	NA	previous version conserved probe	NA	7	NA	NA	NA	NA	NA	NA	NA
PH_hs_0001205	7.43727e-05	4.05099e-23	101.275	560.088	0.263633	0.101697	1.62189	0.00121125	LRRC49	leucine rich repeat containing 49	1	54839	NM_017691.3,NM_001199017.1,NM_001199018.1	312222717;312222715;312222718	NP_060161.2,NP_001185946.1,NP_001185947.1	ENSG00000137821	ENST00000443425,ENST00000560158,ENST00000560691,ENST00000260382,ENST00000560369,ENST00000560107,ENST00000561081,ENST00000544974	ENSP00000414065,ENSP00000452775,ENSP00000454170,ENSP00000260382,ENSP00000453273,ENSP00000453807,ENSP00000453728,ENSP00000439600
PH_hs_0001206	0.064191	2.71501e-18	18.9358	132.398	0.657673	0.115688	NA	NA	SHANK2	SH3 and multiple ankyrin repeat domains 2	1	22941	NM_133266.3,NM_012309.3	254911081;254911076	NP_573573.2,NP_036441.2	ENSG00000268430|ENSG00000162105	ENST00000601391,ENST00000601538|ENST00000449833	ENSP00000471204,ENSP00000469689|ENSP00000399423
PH_hs_0001210	0.0453884	0.150558	3.00452	3.00152	0.591256	0.967076	NA	NA	GAREM	GRB2 associated, regulator of MAPK1	1	64762	NM_022751.2,NM_001242409.1	334724472;334724469	NP_073588.1,NP_001229338.1	ENSG00000141441	ENST00000269209	ENSP00000269209
PH_hs_0001211	6.59391e-06	3.59184e-11	23.5937	166.055	0.229518	0.15345	NA	NA	CROT	carnitine O-octanoyltransferase	1	54677	NM_001143935.1,NM_021151.3	221316601;221316600	NP_001137407.1,NP_066974.2	ENSG00000005469	ENST00000331536,ENST00000419147	ENSP00000331981,ENSP00000413575
PH_hs_0001212	7.63856e-10	4.26891e-20	71.2624	222.286	0.165524	0.109816	0.813512	0.00484161	GPR26	G protein-coupled receptor 26	1	2849	NM_153442.3	224282181	NP_703143.1	ENSG00000154478	ENST00000284674	ENSP00000284674
PH_hs_0001215	0.0305614	3.57931e-10	3.5247	110.259	0.534015	0.162271	NA	NA	DHX16	DEAH (Asp-Glu-Ala-His) box polypeptide 16	1	8449	NM_001164239.1,NM_003587.4	256000748;255982613	NP_001157711.1,NP_003578.2	ENSG00000233561|ENSG00000206486|ENSG00000226171|ENSG00000231377|ENSG00000204560|ENSG00000233049|ENSG00000233418	ENST00000449861,ENST00000417308|ENST00000383576,ENST00000383577|ENST00000445379,ENST00000421095|ENST00000453879,ENST00000458094|ENST00000376442,ENST00000376437|ENST00000414052,ENST00000451456|ENST00000451748,ENST00000424672	ENSP00000409558,ENSP00000390938|ENSP00000373070,ENSP00000373071|ENSP00000409038,ENSP00000396193|ENSP00000405391,ENSP00000393958|ENSP00000365625,ENSP00000365620|ENSP00000406462,ENSP00000408956|ENSP00000409091,ENSP00000389862
PH_hs_0001218	2.72546e-23	1.56838e-37	393.111	1148.79	0.101286	0.0784343	0.817034	1.33473e-05	ASAP2	ArfGAP with SH3 domain, ankyrin repeat and PH domain 2	1	8853	NM_001135191.1,NM_003887.2	206597521;206597520	NP_001128663.1,NP_003878.1	ENSG00000151693	ENST00000315273,ENST00000281419	ENSP00000316404,ENSP00000281419
PH_hs_0001219	0.204445	7.88908e-05	5.97019	20.0101	1.21087	0.264656	NA	NA	MARK1	MAP/microtubule affinity-regulating kinase 1	1	4139	NM_018650.3	153791471	NP_061120.3	ENSG00000116141	ENST00000402574,ENST00000366918	ENSP00000386017,ENSP00000355885
PH_hs_0001220	2.40011e-25	5.27821e-19	884.594	2115.16	0.0967412	0.113262	0.652111	0.0102584	TIPARP	TCDD-inducible poly(ADP-ribose) polymerase	1	25976	NM_001184717.1,NM_001184718.1,NM_015508.4	296080687;296080690;296080689	NP_001171646.1,NP_001171647.1,NP_056323.2	ENSG00000163659	ENST00000542783,ENST00000495891,ENST00000461166,ENST00000295924	ENSP00000438345,ENSP00000420141,ENSP00000420612,ENSP00000295924
PH_hs_0001222	0.00270462	0.00049309	11.0943	43.3147	0.359506	0.303542	NA	NA	previous version conserved probe	NA	7	NA	NA	NA	NA	NA	NA	NA
PH_hs_0001223	1.76404e-20	1.29729e-25	270.515	532.157	0.108677	0.0961939	0.144957	0.566557	MEX3C	mex-3 homolog C (C. elegans)	1	51320	NM_016626.4	260436847	NP_057710.3	ENSG00000176624	ENST00000406189	ENSP00000385610
PH_hs_0001224	9.07069e-28	3.36998e-22	187.01	285.746	0.0920925	0.103976	-0.26676	0.186594	AKAP7	A kinase (PRKA) anchor protein 7	1	9465	NM_138633.2,NM_004842.3,NM_016377.3	330864786;330864784;330864782	NP_619539.1,NP_004833.1,NP_057461.2	ENSG00000118507	ENST00000368123,ENST00000342266,ENST00000263050,ENST00000541650,ENST00000431975	ENSP00000357105,ENSP00000345149,ENSP00000263050,ENSP00000441048,ENSP00000405252
PH_hs_0001227	0.012397	0.00115162	6.52922	15.0752	0.445514	0.328078	NA	NA	previous version conserved probe	NA	7	NA	NA	NA	NA	NA	NA	NA
PH_hs_0001228	8.317e-19	3.79964e-22	104.925	520.444	0.113921	0.10411	1.49994	6.61692e-08	TMEM128	transmembrane protein 128	1	85013	NM_032927.2	39725660	NP_116316.1	ENSG00000132406	ENST00000382753,ENST00000254742	ENSP00000372201,ENSP00000254742
PH_hs_0001229	4.88323e-38	6.22367e-30	1387.16	2193.05	0.0778806	0.0884593	0.104729	0.571419	PTDSS2	phosphatidylserine synthase 2	1	81490	NM_030783.1	13540554	NP_110410.1	ENSG00000174915	ENST00000308020	ENSP00000308258
PH_hs_0001230	4.33001e-41	5.08456e-19	1420.89	1928.46	0.0747758	0.113209	-0.121191	0.56574	AGTRAP	angiotensin II receptor-associated protein	1	57085	NM_001040197.1,NM_001040196.1,NM_001040195.1,NM_001040194.1,NM_020350.4	93588610;93588502;93588497;93588490;93588499	NP_001035287.1,NP_001035286.1,NP_001035285.1,NP_001035284.1,NP_065083.3	ENSG00000177674	ENST00000510878,ENST00000452018,ENST00000314340,ENST00000376627,ENST00000376629,ENST00000400895,ENST00000476512,ENST00000376637	ENSP00000422647,ENSP00000408505,ENSP00000319713,ENSP00000365814,ENSP00000365816,ENSP00000383688,ENSP00000424455,ENSP00000365824
PH_hs_0001232	1.68283e-21	9.24072e-15	492.012	763.647	0.105812	0.130535	-0.138308	0.593071	RFNG	RFNG O-fucosylpeptide 3-beta-N-acetylglucosaminyltransferase	1	5986	NM_002917.1	74271815	NP_002908.1	ENSG00000169733	ENST00000310496	ENSP00000307971
PH_hs_0001233	5.30622e-29	3.3039e-36	1964.41	1672	0.089969	0.079938	-0.784255	0.000146703	NSFL1C	NSFL1 (p97) cofactor (p47)	1	55968	NM_001206736.1,NM_018839.4,NM_016143.4,NR_038164.1	332078465;332078463;332078462;332078464	NP_001193665.1,NP_061327.2,NP_057227.2,-	ENSG00000088833	ENST00000381658,ENST00000216879,ENST00000476071,ENST00000555944,ENST00000353088	ENSP00000371074,ENSP00000216879,ENSP00000418529,ENSP00000452019,ENSP00000338643
PH_hs_0001237	0.0698744	6.21586e-10	17.0256	30.9932	0.677173	0.164621	NA	NA	C8orf34	chromosome 8 open reading frame 34	1	116328	NM_052958.2	307574656	NP_443190.2	ENSG00000165084	ENST00000539993,ENST00000337103,ENST00000518698	ENSP00000438159,ENSP00000337174,ENSP00000427820
PH_hs_0001238	2.00283e-16	0.113513	260.741	274.47	0.122874	0.827778	-0.748232	0.147516	WWC3	WWC family member 3	1	55841	NM_015691.3	156616295	NP_056506.2	ENSG00000047644	ENST00000454666	ENSP00000399584
PH_hs_0001240	7.62509e-16	2.45376e-21	86.0907	333.349	0.125393	0.106257	1.12655	2.88444e-07	C17orf80	chromosome 17 open reading frame 80	1	55028	NM_001100621.1,NM_017941.4	154800466;154800465	NP_001094091.1,NP_060411.2	ENSG00000141219	ENST00000582793,ENST00000535032,ENST00000577615	ENSP00000463718,ENSP00000440551,ENSP00000464132
PH_hs_0001241	1.55594e-20	2.45266e-22	822.572	1199.42	0.108518	0.103625	-0.109408	0.616841	ZHX1	zinc fingers and homeoboxes 1	1	11244	NM_007222.4,NM_001017926.2,NR_037873.1,NR_037874.1	323510646;323510645;323510647;323510650	NP_009153.3,NP_001017926.1,-	ENSG00000165156	ENST00000297857,ENST00000520474,ENST00000395571	ENSP00000297857,ENSP00000428676,ENSP00000378938
PH_hs_0001242	3.70588e-19	7.2167e-11	278.093	834.089	0.112758	0.155976	0.730807	0.0253928	SEC22C	SEC22 vesicle trafficking protein homolog C (S. cerevisiae)	1	9117	NM_001201584.1,NM_001201572.1,NM_032970.3,NM_004206.3	320202944;320202927;320202926;320202925	NP_001188513.1,NP_001188501.1,NP_116752.1,NP_004197.1	ENSG00000093183	ENST00000536332,ENST00000449617,ENST00000417572,ENST00000273156,ENST00000423701,ENST00000451653	ENSP00000439845,ENSP00000389589,ENSP00000407564,ENSP00000273156,ENSP00000414576,ENSP00000415969
PH_hs_0001243	0.0527893	0.000131402	2.96567	10.0051	0.617898	0.274014	NA	NA	LINC00607	long intergenic non-protein coding RNA 607	1	646324	NR_037195.1	312922388	-	NA	NA	NA
PH_hs_0001244	4.14032e-23	7.99178e-23	671.281	910.397	0.101719	0.102411	-0.282874	0.1924	PPFIBP2	PTPRF interacting protein, binding protein 2 (liprin beta 2)	1	8495	NM_001256569.1,NM_001256568.1,NM_003621.3	375151574;375151572;375151571	NP_001243498.1,NP_001243497.1,NP_003612.2	ENSG00000166387	ENST00000530181,ENST00000528883,ENST00000533792,ENST00000299492	ENSP00000437321,ENSP00000435469,ENSP00000436498,ENSP00000299492
PH_hs_0001245	5.36693e-38	1.23444e-36	30869.6	31363.4	0.077925	0.0794429	-0.198316	0.266182	TAX1BP3|P2RX5-TAX1BP3	Tax1 (human T-cell leukemia virus type I) binding protein 3|P2RX5-TAX1BP3 readthrough	4	30851|100533970	NM_001204698.1,NM_014604.3|NR_037928.1	325296953;325296950|325296996	NP_001191627.1,NP_055419.1|-	ENSG00000213977	ENST00000225525	ENSP00000225525
PH_hs_0001249	5.95803e-12	3.46733e-24	134.986	162.037	0.147466	0.0992292	-0.57237	0.0572895	ARRDC1	arrestin domain containing 1	1	92714	NM_152285.2	65288282	NP_689498.1	ENSG00000197070	ENST00000371421	ENSP00000360475
PH_hs_0001250	2.26931e-26	7.63175e-15	946.424	1379.47	0.0946918	0.130118	-0.0829983	0.717927	GTPBP2	GTP binding protein 2	1	54676	NM_019096.3	45593139	NP_061969.3	ENSG00000172432	ENST00000307126,ENST00000432918,ENST00000419497	ENSP00000303997,ENSP00000398905,ENSP00000392944
PH_hs_0001251	6.96007e-16	1.10286e-18	324.551	644.07	0.125217	0.114335	0.181558	0.419528	ARFGAP3	ADP-ribosylation factor GTPase activating protein 3	1	26286	NM_001142293.1,NM_014570.4	214829713;214829672	NP_001135765.1,NP_055385.3	ENSG00000242247	ENST00000263245	ENSP00000263245
PH_hs_0001252	1.96618e-29	2.38669e-36	1597.46	1382.36	0.0892602	0.0797734	-0.786768	1.00392e-06	DNAJC1	DnaJ (Hsp40) homolog, subfamily C, member 1	1	64215	NM_022365.3	109715821	NP_071760.2	ENSG00000136770	ENST00000376980	ENSP00000366179
PH_hs_0001253	2.44397e-15	7.10424e-17	119.754	119.105	0.127718	0.121022	-0.813762	0.0035579	MMACHC	methylmalonic aciduria (cobalamin deficiency) cblC type, with homocystinuria	1	25974	NM_015506.2	153070821	NP_056321.2	ENSG00000132763	ENST00000401061	ENSP00000383840
PH_hs_0001255	5.19274e-17	1.332e-29	194.448	270.957	0.120478	0.0889866	-0.396278	0.0767971	FAM210A	family with sequence similarity 210, member A	1	125228	NM_001098801.1,NM_152352.3	149408152;149408151	NP_001092271.1,NP_689565.2	ENSG00000177150	ENST00000592976,ENST00000589346	ENSP00000465396,ENSP00000467381
PH_hs_0001256	0.00832161	3.25244e-07	7.56957	33.9271	0.417624	0.200981	NA	NA	P2RY13	purinergic receptor P2Y, G-protein coupled, 13	1	53829	NM_176894.2	194294561	NP_795713.2	ENSG00000181631	ENST00000325602	ENSP00000320376
PH_hs_0001258	1.85474e-06	6.99599e-15	21.5518	69.035	0.216121	0.12993	NA	NA	METTL21D	methyltransferase like 21D	1	79609	NM_024558.2,NM_001040662.1,NR_049738.1,NR_049739.1	98986322;98986332;387912566;387912568	NP_078834.2,NP_001035752.1,-	ENSG00000100483	ENST00000491402,ENST00000395860	ENSP00000437113,ENSP00000379201
PH_hs_0001259	4.87947e-23	3.45345e-27	3347.27	5571.42	0.101891	0.0931457	0.275859	0.20011	PARL	presenilin associated, rhomboid-like	1	55486	NM_018622.5	83641879	NP_061092.3	ENSG00000175193	ENST00000421484,ENST00000417784,ENST00000450375,ENST00000317096,ENST00000418450	ENSP00000404421,ENSP00000398043,ENSP00000402689,ENSP00000325421,ENSP00000392926
PH_hs_0001260	6.96348e-14	4.73069e-18	101.23	153.145	0.135189	0.116546	-0.207755	0.390645	SH2B3	SH2B adaptor protein 3	1	10019	NM_005475.2	219879811	NP_005466.1	ENSG00000111252	ENST00000341259	ENSP00000345492
PH_hs_0001261	1.08877e-13	8.25142e-34	397.309	837.267	0.136288	0.082896	0.303062	0.242123	UVRAG	UV radiation resistance associated	1	7405	NM_003369.3	111160877	NP_003360.2	ENSG00000198382	ENST00000531818,ENST00000356136	ENSP00000434082,ENSP00000348455
PH_hs_0001262	4.25356e-17	2.87589e-26	114.342	157.501	0.120135	0.0948918	-0.359623	0.161917	SENP5	SUMO1/sentrin specific peptidase 5	1	205564	NM_152699.4	159032028	NP_689912.2	ENSG00000119231	ENST00000448068,ENST00000419026,ENST00000445299	ENSP00000405663,ENSP00000396927,ENSP00000390231
PH_hs_0001266	1.70146e-05	1.71495e-24	17.0256	151.521	0.241273	0.0985548	NA	NA	ENOX1	ecto-NOX disulfide-thiol exchanger 1	1	55068	NM_001242863.1,NM_017993.3,NM_001127615.1	338827764;338827766;189027047	NP_001229792.1,NP_060463.2,NP_001121087.1	ENSG00000120658	ENST00000412891,ENST00000261488	ENSP00000415054,ENSP00000261488
PH_hs_0001268	0.000109997	2.6497e-08	22.1497	32.0388	0.270645	0.183791	NA	NA	ACSS3	acyl-CoA synthetase short-chain family member 3	1	79611	NM_024560.2	38505216	NP_078836.1	ENSG00000111058	ENST00000548324,ENST00000261206	ENSP00000448965,ENSP00000261206
PH_hs_0001269	6.05872e-09	2.91459e-38	523.614	1880.39	0.175498	0.0776394	1.17103	0.000653797	B4GALT4	UDP-Gal:betaGlcNAc beta 1,4- galactosyltransferase, polypeptide 4	1	8702	NM_212543.1,NM_003778.3	47078257;47078256	NP_997708.1,NP_003769.1	ENSG00000121578	ENST00000480814,ENST00000393765,ENST00000359213,ENST00000471675,ENST00000467604,ENST00000483209	ENSP00000420665,ENSP00000377360,ENSP00000352144,ENSP00000417527,ENSP00000417226,ENSP00000420161
PH_hs_0001270	0.0476131	0.339369	2.00301	12.5176	0.599358	2.41438	NA	NA	previous version conserved probe	NA	7	NA	NA	NA	NA	NA	NA	NA
PH_hs_0001272	1.10573e-12	7.96824e-14	96.2612	119.685	0.142441	0.135518	-0.471694	0.0835781	WDR33	WD repeat domain 33	1	55339	NM_001006623.2	302058276	NP_001006624.1	ENSG00000136709	ENST00000393006	ENSP00000376730
PH_hs_0001276	0.0286036	1.31825e-05	3.5247	27.4126	0.525838	0.237937	NA	NA	NAA16	N(alpha)-acetyltransferase 16, NatA auxiliary subunit	1	79612	NM_024561.4	160707983	NP_078837.3	ENSG00000172766	ENST00000379406	ENSP00000368716
PH_hs_0001279	0.0746717	1.91834e-08	12.4994	26.0132	0.693551	0.181877	NA	NA	KCNV1	potassium channel, subfamily V, member 1	1	27012	NM_014379.2	28329444	NP_055194.1	ENSG00000164794	ENST00000297404	ENSP00000297404
PH_hs_0001281	0.000581827	2.38125e-15	13.4232	112.124	0.307916	0.127665	NA	NA	TRAPPC6B	trafficking protein particle complex 6B	1	122553	NM_001079537.1,NM_177452.3	118600990;118600987	NP_001073005.1,NP_803235.1	ENSG00000182400	ENST00000347691,ENST00000330149	ENSP00000335171,ENSP00000330289
PH_hs_0001282	2.00774e-05	2.88241e-09	14.0211	41.5549	0.243511	0.17172	NA	NA	SOWAHA	sosondowah ankyrin repeat domain family member A	1	134548	NM_175873.4	95147558	NP_787069.3	ENSG00000198944	ENST00000378693	ENSP00000367965
PH_hs_0001283	1.23578e-07	5.4733e-10	30.5265	38.5308	0.193804	0.16407	NA	NA	CREBL2	cAMP responsive element binding protein-like 2	1	1389	NM_001310.2	21536277	NP_001301.1	ENSG00000111269	ENST00000228865	ENSP00000228865
PH_hs_0001284	0.000218982	2.85443e-11	17.3904	55.562	0.284407	0.152645	NA	NA	RLF	rearranged L-myc fusion	1	6018	NM_012421.3	157671948	NP_036553.2	ENSG00000117000	ENST00000372771	ENSP00000361857
PH_hs_0001285	9.9549e-12	1.76406e-25	371.076	461.347	0.149105	0.0964661	-0.489006	0.0859431	PRPSAP2	phosphoribosyl pyrophosphate synthetase-associated protein 2	1	5636	NM_001243941.1,NM_001243940.1,NM_001243936.1,NM_001243942.1,NM_002767.3	345478670;345478667;345478665;345478662;345478660	NP_001230870.1,NP_001230869.1,NP_001230865.1,NP_001230871.1,NP_002758.1	ENSG00000141127	ENST00000536323,ENST00000574451,ENST00000395656,ENST00000268835,ENST00000419071,ENST00000492129	ENSP00000443967,ENSP00000458301,ENSP00000379017,ENSP00000268835,ENSP00000392536,ENSP00000459727
PH_hs_0001286	3.24245e-26	5.11382e-21	4237.62	9350.57	0.0949936	0.107139	0.731484	0.00042219	HAT1	histone acetyltransferase 1	1	8520	NM_003642.3,NR_027862.1	241666465;241666466	NP_003633.1,-	ENSG00000128708	ENST00000392584,ENST00000264108,ENST00000412731	ENSP00000376363,ENSP00000264108,ENSP00000407921
PH_hs_0001288	9.0075e-05	3.1087e-05	164.247	822.904	0.266998	0.249725	1.42275	1.26568e-05	LANCL1	LanC lantibiotic synthetase component C-like 1 (bacterial)	1	10314	NM_006055.2,NM_001136575.1,NM_001136574.1	212276218;212274476;212274336	NP_006046.1,NP_001130047.1,NP_001130046.1	ENSG00000115365	ENST00000450366,ENST00000441020,ENST00000443314	ENSP00000393597,ENSP00000393323,ENSP00000388713
PH_hs_0001289	3.86342e-38	8.87823e-25	822.88	1182.23	0.0777709	0.0979364	-0.135613	0.466604	SNRNP48	small nuclear ribonucleoprotein 48kDa (U11/U12)	1	154007	NM_152551.3	71143122	NP_689764.3	ENSG00000168566	ENST00000342415	ENSP00000339834
PH_hs_0001290	2.20256e-15	1.77657e-41	1805.44	2083.35	0.127505	0.0744081	-0.322077	0.204849	STX18	syntaxin 18	1	53407	NM_016930.2	39725935	NP_058626.1	ENSG00000168818	ENST00000306200	ENSP00000305810
PH_hs_0001291	0.00155891	2.44353e-09	9.49489	69.3888	0.338309	0.170912	NA	NA	RALYL	RALY RNA binding protein-like	1	138046	NM_001100393.1,NM_001100392.1,NM_001100391.1,NM_173848.5	154240737;154240711;154240691;154240739	NP_001093863.1,NP_001093862.1,NP_001093861.1,NP_776247.3	ENSG00000184672	ENST00000521376,ENST00000523850,ENST00000517638,ENST00000518566,ENST00000522455	ENSP00000428310,ENSP00000428807,ENSP00000430128,ENSP00000430065,ENSP00000430394
PH_hs_0001295	1.3865e-24	6.46351e-26	670.606	992.084	0.0983539	0.0955852	-0.145674	0.473356	HIATL1	hippocampus abundant transcript-like 1	1	84641	NM_032558.2	94721310	NP_115947.2	ENSG00000148110	ENST00000375344	ENSP00000364493
PH_hs_0001296	1.04797e-20	2.40118e-22	281.501	925.855	0.108022	0.103601	0.949137	0.000436367	STARD3NL	STARD3 N-terminal like	1	83930	NM_032016.3	347446704	NP_114405.1	ENSG00000010270	ENST00000544203,ENST00000396013,ENST00000434197,ENST00000009041	ENSP00000439436,ENSP00000379334,ENSP00000394000,ENSP00000009041
PH_hs_0001300	8.08035e-18	2.825e-17	297.758	460.819	0.117391	0.119441	-0.203015	0.365904	GALNT13	UDP-N-acetyl-alpha-D-galactosamine:polypeptide N-acetylgalactosaminyltransferase 13 (GalNAc-T13)	1	114805	NM_052917.2	145309312	NP_443149.2	ENSG00000144278	ENST00000392825	ENSP00000376570
PH_hs_0001301	2.33419e-14	8.48466e-20	1518.9	2003.6	0.132611	0.110726	-0.148306	0.533378	DPF2	D4, zinc and double PHD fingers family 2	1	5977	NM_006268.4	332205883	NP_006259.1	ENSG00000133884	ENST00000531989,ENST00000252268,ENST00000415073,ENST00000528416	ENSP00000435887,ENSP00000252268,ENSP00000399714,ENSP00000436901
PH_hs_0001302	0.324874	0.0315957	0.520177	3.49051	2.20209	0.538259	NA	NA	NA	NA	1	NA	NA	NA	NA	ENSG00000147724	ENST00000467365	ENSP00000430088
PH_hs_0001304	3.50123e-25	3.43213e-23	290.219	757.857	0.0970817	0.101524	0.575232	0.00647059	ZW10	zw10 kinetochore protein	1	9183	NM_004724.3	342837718	NP_004715.1	ENSG00000086827	ENST00000535142,ENST00000200135	ENSP00000440879,ENSP00000200135
PH_hs_0001305	1.35352e-22	6.51084e-30	421.231	731.393	0.102976	0.0884903	0.0126688	0.943116	ZC3HC1	zinc finger, C3HC-type containing 1	1	51530	NM_016478.3	66348044	NP_057562.3	ENSG00000091732	ENST00000311873,ENST00000481503,ENST00000467642,ENST00000360708,ENST00000358303	ENSP00000309301,ENSP00000418533,ENSP00000419509,ENSP00000353933,ENSP00000351052
PH_hs_0001306	7.14676e-14	5.40987e-22	109.762	208.858	0.135253	0.104507	0.0906554	0.719963	TANGO6	transport and golgi organization 6 homolog (Drosophila)	1	79613	NM_024562.1	153791501	NP_078838.1	ENSG00000103047	ENST00000261778	ENSP00000261778
PH_hs_0001307	6.68719e-16	2.10196e-19	106.33	160.593	0.125139	0.111964	-0.223101	0.404604	NPR3	natriuretic peptide receptor C/guanylate cyclase C (atrionatriuretic peptide receptor C)	1	4883	NM_001204376.1,NM_001204375.1,NM_000908.3	324120922;324120920;324120919	NP_001191305.1,NP_001191304.1,NP_000899.1	ENSG00000181495|ENSG00000113389	ENST00000326958|ENST00000265074	ENSP00000318340|ENSP00000265074
PH_hs_0001308	3.6621e-11	4.72226e-14	53.6	85.0882	0.153519	0.134256	NA	NA	TRIM11	tripartite motif containing 11	1	81559	NM_145214.2	24497621	NP_660215.1	ENSG00000154370	ENST00000284551	ENSP00000284551
PH_hs_0001310	3.38626e-07	4.02647e-18	25.5578	88.0221	0.201297	0.116295	NA	NA	KHDRBS3	KH domain containing, RNA binding, signal transduction associated 3	1	10656	NM_006558.1	5730072	NP_006549.1	ENSG00000131773	ENST00000520981,ENST00000355849,ENST00000524199	ENSP00000428607,ENSP00000348108,ENSP00000431022
PH_hs_0001311	0.385856	1.17965e-19	2.52319	85.9986	3.44666	0.111171	NA	NA	CAMLG	calcium modulating ligand	1	819	NM_001745.3	325995132	NP_001736.1	ENSG00000164615	ENST00000297156	ENSP00000297156
PH_hs_0001312	1.04337e-14	5.58126e-18	233.778	282.136	0.130802	0.116805	-0.598798	0.0238708	ZBED4	zinc finger, BED-type containing 4	1	9889	NM_014838.2	153791892	NP_055653.2	ENSG00000100426	ENST00000216268	ENSP00000216268
PH_hs_0001314	1.03019e-29	2.34361e-33	1836.87	1550.7	0.0888075	0.083493	-0.808033	6.55035e-06	TMEM109	transmembrane protein 109	1	79073	NM_024092.2	215983102	NP_076997.1	ENSG00000110108	ENST00000536171,ENST00000227525	ENSP00000443990,ENSP00000227525
PH_hs_0001317	0.000636403	0.000100599	8.97471	12.5176	0.310362	0.268997	NA	NA	RAB3IL1	RAB3A interacting protein (rabin3)-like 1	1	5866	NM_001271686.1,NM_013401.3	410991935;410991934	NP_001258615.1,NP_037533.2	ENSG00000167994	ENST00000301773,ENST00000394836	ENSP00000301773,ENSP00000378313
PH_hs_0001320	8.07733e-05	5.48798e-09	13.5398	36.0408	0.265068	0.174981	NA	NA	HOPX	HOP homeobox	1	84525	NM_032495.5,NM_001145460.1,NM_001145459.1,NM_139212.3,NM_139211.4	224282186;224451024;224451022;224451021;224451020	NP_115884.4,NP_001138932.1,NP_001138931.1,NP_631958.1,NP_631957.1	ENSG00000171476	ENST00000554144,ENST00000420433,ENST00000557328,ENST00000506661,ENST00000514890,ENST00000509435,ENST00000556614,ENST00000555760,ENST00000337881,ENST00000503864,ENST00000503639,ENST00000317745,ENST00000381255,ENST00000381260,ENST00000553379,ENST00000556376,ENST00000508121	ENSP00000450527,ENSP00000396275,ENSP00000451631,ENSP00000423239,ENSP00000421272,ENSP00000421831,ENSP00000452003,ENSP00000452098,ENSP00000337330,ENSP00000422083,ENSP00000424101,ENSP00000315198,ENSP00000370654,ENSP00000370659,ENSP00000452340,ENSP00000451794,ENSP00000422175
PH_hs_0001321	8.41648e-27	1.85972e-33	402.597	618.841	0.0938678	0.0833597	-0.174859	0.392123	KLHDC8B	kelch domain containing 8B	1	200942	NM_173546.2	300863121	NP_775817.1	ENSG00000185909	ENST00000332780	ENSP00000327468
PH_hs_0001322	3.08766e-19	1.48176e-20	363.858	787.12	0.112501	0.108457	0.3256	0.121018	SNX5	sorting nexin 5	1	27131	NM_152227.1,NM_014426.2	23111046;23111045	NP_689413.1,NP_055241.1	ENSG00000089006	ENST00000377768,ENST00000377759	ENSP00000366998,ENSP00000366988
PH_hs_0001324	3.18666e-14	1.43833e-17	441.308	705.815	0.13333	0.118323	-0.10279	0.669493	ARHGAP5-AS1	ARHGAP5 antisense RNA 1 (head to head)	1	84837	NR_027263.1	224586812	-	NA	NA	NA
PH_hs_0001326	1.6142e-20	1.16016e-28	182.235	393.666	0.108565	0.0905395	0.249492	0.174713	PPTC7	PTC7 protein phosphatase homolog (S. cerevisiae)	1	160760	NM_139283.1	21281678	NP_644812.1	NA	NA	NA
PH_hs_0001327	0.000319538	0.000194762	8.49338	27.5928	0.292872	0.281922	NA	NA	KCNU1	potassium channel, subfamily U, member 1	1	157855	NM_001031836.2	157074213	NP_001027006.2	ENSG00000215262	ENST00000522372,ENST00000399881	ENSP00000428552,ENSP00000382770
PH_hs_0001329	2.04728e-25	8.71994e-27	1335.84	2316.29	0.0965989	0.0938969	0.240017	0.208765	BOLA1	bolA homolog 1 (E. coli)	1	51027	NM_016074.3	209977038	NP_057158.1	ENSG00000265570|ENSG00000178096	ENST00000581429|ENST00000369152	ENSP00000462736|ENSP00000358148
PH_hs_0001332	1.19623e-19	2.98671e-11	127.114	252.247	0.11119	0.152802	0.121881	0.650592	ZSWIM6	zinc finger, SWIM-type containing 6	1	57688	NM_020928.1	210147521	NP_065979.1	ENSG00000130449	ENST00000252744	ENSP00000252744
PH_hs_0001335	8.42148e-17	3.27195e-23	135.242	219.375	0.12132	0.101475	-0.164539	0.493318	previous version conserved probe	NA	7	NA	NA	NA	NA	NA	NA	NA
PH_hs_0001336	0.331301	0.00106022	0.48133	8.51558	2.29188	0.325434	NA	NA	NAALADL1	N-acetylated alpha-linked acidic dipeptidase-like 1	1	10004	NM_005468.2	57232739	NP_005459.2	ENSG00000168060	ENST00000339885,ENST00000355369,ENST00000528884,ENST00000533340,ENST00000533842,ENST00000530995,ENST00000532802,ENST00000526516,ENST00000356632,ENST00000355721,ENST00000340252,ENST00000526799,ENST00000358658,ENST00000532450,ENST00000533753	ENSP00000340111,ENSP00000347530,ENSP00000431513,ENSP00000433892,ENSP00000435549,ENSP00000431322,ENSP00000435267,ENSP00000433538,ENSP00000349045,ENSP00000347955,ENSP00000344244,ENSP00000431977,ENSP00000351484,ENSP00000435917,ENSP00000434225
PH_hs_0001338	9.02487e-23	6.89418e-05	283.612	329.032	0.102541	0.262334	-0.625129	0.149563	MPV17L2	MPV17 mitochondrial membrane protein-like 2	1	84769	NM_032683.2	116235467	NP_116072.2	ENSG00000254858	ENST00000247712,ENST00000534474,ENST00000599612	ENSP00000247712,ENSP00000435162,ENSP00000469836
PH_hs_0001339	2.80815e-06	3.107e-06	33.1663	46.0909	0.220248	0.221289	NA	NA	KCTD6	potassium channel tetramerisation domain containing 6	1	200845	NM_001128214.1,NM_153331.3	189571692;189571690	NP_001121686.1,NP_699162.3	ENSG00000168301	ENST00000355076,ENST00000490264,ENST00000404589	ENSP00000347188,ENSP00000417490,ENSP00000384948
PH_hs_0001342	2.65836e-12	3.47548e-25	242.993	246.614	0.144994	0.0970751	-0.895427	0.0134659	SIN3B	SIN3 transcription regulator homolog B (yeast)	1	23309	NM_015260.2	345842415	NP_056075.1	ENSG00000127511	ENST00000379803,ENST00000248054	ENSP00000369131,ENSP00000248054
PH_hs_0001344	7.25815e-17	9.30159e-18	259.701	455.772	0.121059	0.117617	-0.0320867	0.885524	ACBD5	acyl-CoA binding domain containing 5	1	91452	NM_145698.3,NR_024150.1,NR_073197.1,NR_073196.1,NR_073195.1,NM_001271512.1,NM_001042473.2	203098628;203098662;409168318;409168317;409168316;407970995;205277351	NP_663736.2,-,NP_001258441.1,NP_001035938.1	NA	NA	NA
PH_hs_0001345	0.0280715	0.00193598	3.5247	6.00304	0.523581	0.346211	NA	NA	PROK1	prokineticin 1	1	84432	NM_032414.2	56676332	NP_115790.1	ENSG00000143125	ENST00000271331	ENSP00000271331
PH_hs_0001346	2.24528e-28	4.68011e-14	444.878	634.112	0.0910296	0.134235	-0.299665	0.290075	UBALD1	UBA-like domain containing 1	1	124402	NM_145253.2	149588684	NP_660296.1	ENSG00000153443	ENST00000591897,ENST00000283474,ENST00000591401,ENST00000590965,ENST00000590891	ENSP00000464725,ENSP00000283474,ENSP00000467671,ENSP00000466361,ENSP00000465706
PH_hs_0001349	4.72045e-17	7.02698e-27	353.035	583.086	0.120314	0.0937202	-0.079966	0.710286	SESN1	sestrin 1	1	27244	NM_001199934.1,NM_001199933.1,NM_014454.2	315709501;315709499;315709498	NP_001186863.1,NP_001186862.1,NP_055269.1	ENSG00000080546	ENST00000356644,ENST00000302071,ENST00000436639	ENSP00000349061,ENSP00000306734,ENSP00000393762
PH_hs_0001350	4.74963e-14	1.15934e-12	178.579	321.35	0.13427	0.142575	-0.0276168	0.9162	SMOC1	SPARC related modular calcium binding 1	1	64093	NM_022137.5,NM_001034852.2	325651890;325651889	NP_071420.1,NP_001030024.1	ENSG00000198732	ENST00000381280	ENSP00000370680
PH_hs_0001352	3.7813e-17	1.33246e-18	242.481	334.658	0.119934	0.114615	-0.401701	0.143059	ICOSLG	inducible T-cell co-stimulator ligand	1	23308	NM_015259.4	58331247	NP_056074.1	ENSG00000160223	ENST00000344330	ENSP00000339477
PH_hs_0001353	4.67666e-19	8.9794e-21	568.033	1833.36	0.113089	0.10783	1.02386	6.1293e-06	CPNE3	copine III	1	8895	NM_003909.3	197245388	NP_003900.1	ENSG00000085719	ENST00000198765,ENST00000521271	ENSP00000198765,ENSP00000430934
PH_hs_0001354	0.112782	0.0178661	1.96417	7.04861	0.825174	0.476199	NA	NA	ZNF541	zinc finger protein 541	1	84215	NM_001101419.1	210031153	NP_001094889.1	ENSG00000118156	ENST00000448976,ENST00000314121,ENST00000263351,ENST00000391901	ENSP00000410847,ENSP00000313258,ENSP00000263351,ENSP00000375770
PH_hs_0001358	3.82726e-14	2.54559e-27	550.356	574.616	0.133759	0.0929023	-0.697873	0.0106374	SARS2	seryl-tRNA synthetase 2, mitochondrial	1	54938	NM_017827.3,NM_001145901.1	225579075;225579073	NP_060297.1,NP_001139373.1	ENSG00000269547|ENSG00000104835	ENST00000599996|ENST00000448145,ENST00000455102,ENST00000600042,ENST00000430193,ENST00000594171,ENST00000221431	ENSP00000472465|ENSP00000399330,ENSP00000414954,ENSP00000472847,ENSP00000406754,ENSP00000472339,ENSP00000221431
PH_hs_0001359	8.71247e-33	4.32769e-20	603.807	602.869	0.0842625	0.109834	-0.776153	0.000221825	MITD1	MIT, microtubule interacting and transport, domain containing 1	1	129531	NM_138798.1	20270348	NP_620153.1	ENSG00000158411	ENST00000413710,ENST00000438121,ENST00000409107,ENST00000289359,ENST00000422537	ENSP00000390142,ENSP00000408117,ENSP00000387316,ENSP00000289359,ENSP00000413371
PH_hs_0001360	2.12193e-12	2.65018e-09	117.114	151.588	0.144325	0.171307	-0.450758	0.273321	SRBD1	S1 RNA binding domain 1	1	55133	NM_018079.4	221136780	NP_060549.4	ENSG00000068784	ENST00000535761,ENST00000263736	ENSP00000441272,ENSP00000263736
PH_hs_0001363	0.0310969	0.00152549	3.5247	10.5391	0.536219	0.337547	NA	NA	NOP10	NOP10 ribonucleoprotein	1	55505	NM_018648.3	77812675	NP_061118.1	ENSG00000182117	ENST00000557912,ENST00000328848	ENSP00000453475,ENSP00000332198
PH_hs_0001366	2.5748e-06	4.9079e-17	18.0271	172.711	0.219366	0.120381	NA	NA	previous version conserved probe	NA	7	NA	NA	NA	NA	NA	NA	NA
PH_hs_0001367	5.98091e-18	9.78579e-27	562.18	879.227	0.116914	0.0939917	-0.100223	0.615436	SH3BGRL	SH3 domain binding glutamic acid-rich protein like	1	6451	NM_003022.2	211938420	NP_003013.1	ENSG00000131171	ENST00000373212	ENSP00000362308
PH_hs_0001368	4.40555e-09	7.24551e-22	141.165	203.637	0.173848	0.104838	-0.323515	0.333447	KIAA1609	KIAA1609	1	57707	NM_020947.3	205360929	NP_065998.3	ENSG00000140950	ENST00000566995	ENSP00000454265
PH_hs_0001370	0.0685762	0.00220778	3.04337	9.0271	0.672731	0.351267	NA	NA	IRF8	interferon regulatory factor 8	1	3394	NM_002163.2	55953136	NP_002154.1	ENSG00000140968	ENST00000566369,ENST00000268638	ENSP00000455048,ENSP00000268638
PH_hs_0001371	3.35412e-16	1.13456e-15	1996.33	3500.02	0.123828	0.126172	0.284314	0.27282	MRPL33	mitochondrial ribosomal protein L33	1	9553	NM_004891.3	94421450	NP_004882.1	ENSG00000243147	ENST00000296102	ENSP00000296102
PH_hs_0001372	1.48445e-06	0.00223712	80.058	96.0938	0.213997	0.351786	-0.593845	0.116687	NEDD1	neural precursor cell expressed, developmentally down-regulated 1	1	121441	NM_001135177.1,NM_001135176.1,NM_152905.3,NM_001135175.1	206597469;206597467;206597466;206597464	NP_001128649.1,NP_001128648.1,NP_690869.1,NP_001128647.1	ENSG00000139350	ENST00000557644	ENSP00000451211
PH_hs_0001373	1.75537e-39	1.71339e-18	879.446	1114.52	0.0763643	0.114991	-0.317252	0.136557	PPAN	peter pan homolog (Drosophila)	1	56342	NM_020230.5	310923202	NP_064615.3	ENSG00000130810	ENST00000430370,ENST00000446223,ENST00000393793,ENST00000253107	ENSP00000415988,ENSP00000410485,ENSP00000377382,ENSP00000253107
PH_hs_0001375	4.55103e-16	1.25285e-15	1386.9	5569.34	0.124403	0.126369	1.48417	7.28979e-07	SCO1	SCO1 cytochrome c oxidase assembly protein	1	6341	NM_004589.2	181337199	NP_004580.1	ENSG00000133028	ENST00000577427,ENST00000255390	ENSP00000463387,ENSP00000255390
PH_hs_0001376	2.67319e-24	2.5297e-23	191.381	517.42	0.0989785	0.10121	0.591353	0.00774426	TRIM44	tripartite motif containing 44	1	54765	NM_017583.4	205277436	NP_060053.2	ENSG00000166326	ENST00000299413	ENSP00000299413
PH_hs_0001377	3.75597e-07	0.0349934	41.1783	143.275	0.202117	0.551878	NA	NA	NA	NA	5	NA	NA	NA	NA	NA	NA	NA
PH_hs_0001378	1.22827e-17	5.55125e-26	2206.51	3190.68	0.118065	0.0954537	0.0136622	0.94754	CEP55	centrosomal protein 55kDa	1	55165	NM_018131.4,NM_001127182.1	187608536;187608544	NP_060601.3,NP_001120654.1	ENSG00000138180	ENST00000371485	ENSP00000360540
PH_hs_0001380	4.38502e-14	2.6562e-10	54.5238	79.0401	0.13408	0.161041	NA	NA	HIF1AN	hypoxia inducible factor 1, alpha subunit inhibitor	1	55662	NM_017902.2	148596935	NP_060372.2	ENSG00000166135	ENST00000299163	ENSP00000299163
PH_hs_0001381	0.203246	0.0554971	1.00151	2.51253	1.2047	0.627455	NA	NA	previous version conserved probe	NA	7	NA	NA	NA	NA	NA	NA	NA
PH_hs_0001382	4.97435e-06	7.77135e-21	252.797	866.739	0.226332	0.107652	0.973637	0.0198789	DUSP11	dual specificity phosphatase 11 (RNA/RNP complex 1-interacting)	1	8446	NM_003584.2	205277446	NP_003575.2	ENSG00000144048	ENST00000272444	ENSP00000272444
PH_hs_0001383	1.26836e-32	6.58517e-38	2266.17	2416.4	0.0844865	0.0780214	-0.433821	0.0277459	IFI30	interferon, gamma-inducible protein 30	1	10437	NM_006332.3	29826337	NP_006323.2	ENSG00000216490|ENSG00000268173	ENST00000407280|ENST00000593731	ENSP00000384886|ENSP00000471914
PH_hs_0001385	9.21157e-12	4.83426e-17	94.297	131.375	0.148854	0.120355	-0.30564	0.291966	NAT8	N-acetyltransferase 8 (GCN5-related, putative)	1	9027	NM_003960.3	117190516	NP_003951.3	ENSG00000144035	ENST00000272425	ENSP00000272425
PH_hs_0001387	0.0280493	0.00091087	3.5247	7.00355	0.523486	0.320734	NA	NA	C17orf99	chromosome 17 open reading frame 99	1	100141515	NM_001163075.1	251823703	NP_001156547.1	ENSG00000187997	ENST00000340363	ENSP00000343493
PH_hs_0001390	7.03452e-43	7.97812e-17	2539.14	6133.16	0.0731193	0.121225	0.791594	0.000624753	ME1	malic enzyme 1, NADP(+)-dependent, cytosolic	1	4199	NM_002395.4	297591816	NP_002386.1	ENSG00000065833	ENST00000541327,ENST00000543031	ENSP00000439912,ENSP00000446114
PH_hs_0001395	7.06521e-06	4.91894e-16	136.857	203.817	0.230318	0.124551	-0.235733	0.618345	ACSS2	acyl-CoA synthetase short-chain family member 2	1	55902	NM_001242393.1,NM_001076552.2,NM_018677.3	334724454;253970488;253970487	NP_001229322.1,NP_001070020.2,NP_061147.1	ENSG00000131069	ENST00000336325,ENST00000253382,ENST00000477932,ENST00000360596,ENST00000481284	ENSP00000337190,ENSP00000253382,ENSP00000418362,ENSP00000353804,ENSP00000418152
PH_hs_0001397	0.00109426	1.30013e-14	38.0184	97.892	0.326437	0.131289	NA	NA	ACAD8	acyl-CoA dehydrogenase family, member 8	1	27034	NM_014384.2	111120326	NP_055199.1	ENSG00000151498	ENST00000374752,ENST00000281182	ENSP00000363884,ENSP00000281182
PH_hs_0001398	0.00494417	0.0248095	5.00753	23.0342	0.387641	0.509364	NA	NA	ZFP28	ZFP28 zinc finger protein	1	140612	NM_020828.1	22094124	NP_065879.1	ENSG00000196867	ENST00000301318	ENSP00000301318
PH_hs_0001400	8.0677e-30	2.371e-42	6911.25	7504.28	0.0886381	0.0735962	-0.265705	0.157448	POLR2G	polymerase (RNA) II (DNA directed) polypeptide G	1	5436	NM_002696.2	219879812	NP_002687.1	ENSG00000168002	ENST00000531944,ENST00000524819,ENST00000525455,ENST00000301788	ENSP00000433877,ENSP00000431624,ENSP00000433529,ENSP00000301788
PH_hs_0001401	5.09766e-20	7.13707e-16	195.294	319.033	0.110049	0.125265	-0.165569	0.468106	CLN8	ceroid-lipofuscinosis, neuronal 8 (epilepsy, progressive with mental retardation)	1	2055	NM_018941.3	148277059	NP_061764.2	ENSG00000182372	ENST00000331222	ENSP00000328182
PH_hs_0001402	9.34234e-13	9.70751e-26	209.151	249.104	0.141966	0.0959391	-0.614307	0.030892	TGOLN2	trans-golgi network protein 2	1	10618	NM_001206841.1,NM_001206844.1,NM_006464.3,NM_001206840.1	332205948;332205960;332205954;332205946	NP_001193770.1,NP_001193773.1,NP_006455.2,NP_001193769.1	ENSG00000152291	ENST00000444342,ENST00000409015,ENST00000409232	ENSP00000391190,ENSP00000387035,ENSP00000386443
PH_hs_0001403	7.56895e-21	5.71471e-25	231.829	377.23	0.107619	0.097529	-0.160848	0.477312	TMEM194A	transmembrane protein 194A	1	23306	NM_015257.2,NM_001130963.1	195972878;195972880	NP_056072.2,NP_001124435.1	ENSG00000166881	ENST00000300128,ENST00000379391	ENSP00000300128,ENSP00000368701
PH_hs_0001407	0.166833	0.000106606	4.00603	10.4941	1.03439	0.270064	NA	NA	PLAG1	pleiomorphic adenoma gene 1	1	5324	NM_001114635.1,NM_001114634.1,NM_002655.2	167857797;167857795;167857793	NP_001108107.1,NP_001108106.1,NP_002646.2	ENSG00000181690	ENST00000316981	ENSP00000325546
PH_hs_0001412	0.322033	4.2433e-12	3.04337	97.6734	2.16441	0.146411	NA	NA	THTPA	thiamine triphosphatase	1	79178	NM_001256062.1,NM_001256321.1,NM_001256323.1,NM_001256322.1,NM_001126339.2,NM_024328.4,NR_046052.1,NR_046051.1,NR_023314.3	366039941;373251208;373251210;373251212;366039943;366039939;373251216;373251215;373251204	NP_001242991.1,NP_001243250.1,NP_001243252.1,NP_001243251.1,NP_001119811.1,NP_077304.1,-	ENSG00000259431	ENST00000554789,ENST00000288014,ENST00000404535	ENSP00000450459,ENSP00000288014,ENSP00000384580
PH_hs_0001413	0.175436	0.000117955	4.00603	10.0051	1.07193	0.271954	NA	NA	NA	NA	1	NA	NA	NA	NA	ENSG00000133935	ENST00000256319	ENSP00000256319
PH_hs_0001414	2.53748e-08	2.49867e-14	49.8034	158.772	0.183531	0.132767	NA	NA	SRPX	sushi-repeat containing protein, X-linked	1	8406	NM_001170752.1,NM_001170751.1,NM_001170750.1,NM_006307.4	282721078;282721076;282721074;282721073	NP_001164223.1,NP_001164222.1,NP_001164221.1,NP_006298.1	ENSG00000101955	ENST00000538295,ENST00000432886,ENST00000544439,ENST00000343800,ENST00000378533	ENSP00000445034,ENSP00000411165,ENSP00000440758,ENSP00000339211,ENSP00000367794
PH_hs_0001415	2.30584e-33	2.08199e-37	9648.2	8172.19	0.0834836	0.0785705	-0.605008	0.000146469	CKLF	chemokine-like factor	1	51192	NM_016951.3,NM_181640.2,NM_181641.2,NM_016326.3	321267557;321267554;321267556;321267553	NP_058647.1,NP_857591.1,NP_857592.1,NP_057410.1	ENSG00000217555	ENST00000362093,ENST00000345436,ENST00000351137,ENST00000264001	ENSP00000355417,ENSP00000290771,ENSP00000264003,ENSP00000264001
PH_hs_0001416	0.0190207	0.62155	5.04638	-0.511519	0.482065	-3.23046	NA	NA	previous version conserved probe	NA	7	NA	NA	NA	NA	NA	NA	NA
PH_hs_0001418	1.18329e-20	2.07199e-39	6636.35	4941.58	0.108174	0.0764378	-0.838246	1.41918e-05	PEMT	phosphatidylethanolamine N-methyltransferase	1	10400	NM_148172.2,NM_148173.1,NM_001267552.1,NM_007169.2,NM_001267551.1	388890233;22538479;388890236;22538481;388890234	NP_680477.1,NP_680478.1,NP_001254481.1,NP_009100.2,NP_001254480.1	ENSG00000133027	ENST00000395781,ENST00000255389,ENST00000435340,ENST00000395783,ENST00000395782	ENSP00000379127,ENSP00000255389,ENSP00000391288,ENSP00000379129,ENSP00000379128
PH_hs_0001419	6.27172e-26	6.5948e-15	1784.91	2908.97	0.0955591	0.129803	0.150053	0.605957	TMEM11	transmembrane protein 11	1	8834	NM_003876.2,NR_024547.1	215422431;215422432	NP_003867.1,-	ENSG00000178307	ENST00000317635	ENSP00000319992
PH_hs_0001422	9.27911e-29	2.72409e-17	352.22	535.97	0.0903755	0.11938	-0.208965	0.339111	NOP2	NOP2 nucleolar protein	1	4839	NM_001258310.1,NM_001258309.1,NM_001258308.1,NM_001033714.2,NM_006170.3	385198062;385198060;385198058;385198057;385198056	NP_001245239.1,NP_001245238.1,NP_001245237.1,NP_001028886.1,NP_006161.2	ENSG00000111641	ENST00000541778,ENST00000322166,ENST00000399466,ENST00000545200,ENST00000382421,ENST00000537442	ENSP00000443150,ENSP00000313272,ENSP00000382392,ENSP00000439422,ENSP00000371858,ENSP00000444437
PH_hs_0001423	2.39815e-16	3.83595e-27	7808.22	10757.8	0.123205	0.09323	0.104562	0.622075	ECI2	enoyl-CoA delta isomerase 2	1	10455	NM_206836.2,NM_006117.2,NM_001166010.1,NR_028588.1	260274831;45643118;260275229;260275535	NP_996667.2,NP_006108.2,NP_001159482.1,-	ENSG00000198721	ENST00000413766,ENST00000465828,ENST00000361538,ENST00000478266,ENST00000380120,ENST00000496241,ENST00000380125,ENST00000380118	ENSP00000406969,ENSP00000420309,ENSP00000354737,ENSP00000417803,ENSP00000369463,ENSP00000417170,ENSP00000369468,ENSP00000369461
PH_hs_0001424	1.09537e-15	1.86053e-18	252.768	335.485	0.126103	0.115114	-0.455123	0.0466799	ADCK1	aarF domain containing kinase 1	1	57143	NM_001142545.1,NM_020421.3	217035080;217035079	NP_001136017.1,NP_065154.2	ENSG00000063761	ENST00000341211,ENST00000238561	ENSP00000339663,ENSP00000238561
PH_hs_0001425	8.03289e-30	1.71617e-22	9476.3	11913.8	0.0886351	0.103234	-0.0236894	0.902185	BAG3	BCL2-associated athanogene 3	1	9531	NM_004281.3	62530382	NP_004272.2	ENSG00000151929	ENST00000369085	ENSP00000358081
PH_hs_0001426	5.69214e-05	9.18498e-12	12.0181	45.0228	0.259133	0.148844	NA	NA	previous version conserved probe	NA	7	NA	NA	NA	NA	NA	NA	NA
PH_hs_0001427	0.00665649	3.89582e-05	9.09125	16.0306	0.403994	0.253118	NA	NA	DDX26B	DEAD/H (Asp-Glu-Ala-Asp/His) box polypeptide 26B	1	203522	NM_182540.4	167830489	NP_872346.3	ENSG00000268630|ENSG00000165359	ENST00000600366|ENST00000370752	ENSP00000469520|ENSP00000359788
PH_hs_0001428	4.30111e-17	6.41857e-24	363.571	647.155	0.120154	0.0998305	0.0344227	0.867115	HEXIM1	hexamethylene bis-acetamide inducible 1	1	10614	NM_006460.2	70167225	NP_006451.1	ENSG00000186834	ENST00000332499	ENSP00000328773
PH_hs_0001431	1.9332e-11	2.60241e-18	191.389	337.998	0.151306	0.115623	-0.0456107	0.8579	TYSND1	trypsin domain containing 1	1	219743	NR_073595.1,NR_073594.1,NR_073592.1,NR_073593.1,NR_073591.1,NR_073582.1,NR_073581.1,NR_073580.1,NM_001040273.2,NM_173555.3	441418826;441418825;441418822;441418824;441418823;441418820;441418819;441418817;441418794;441418793	-,NP_001035363.1,NP_775826.2	NA	NA	NA
PH_hs_0001432	0.117698	1.08513e-05	6.04789	24.4336	0.842762	0.235482	NA	NA	NA	NA	1	NA	NA	NA	NA	ENSG00000160588	ENST00000278949	ENSP00000278949
PH_hs_0001433	0.0206976	0.0143819	3.00452	7.47001	0.490304	0.457308	NA	NA	FRAS1	Fraser syndrome 1	1	80144	NM_025074.6	256000766	NP_079350.5	ENSG00000138759	ENST00000264895	ENSP00000264895
PH_hs_0001436	2.95325e-05	2.03821e-10	31.7223	53.072	0.248972	0.159973	NA	NA	FNDC5	fibronectin type III domain containing 5	1	252995	NM_001171941.1,NM_001171940.1,NM_153756.2	288541421;288541419;288541418	NP_001165412.1,NP_001165411.1,NP_715637.1	ENSG00000160097	ENST00000373471	ENSP00000362570
PH_hs_0001438	8.04752e-09	4.23354e-20	35.5729	183.649	0.177008	0.109805	NA	NA	FBXO34	F-box protein 34	1	55030	NM_017943.3	195222728	NP_060413.2	ENSG00000178974	ENST00000313833	ENSP00000313159
PH_hs_0001440	0.000340815	6.31828e-08	14.9449	63.0996	0.294389	0.189249	NA	NA	OSBPL2	oxysterol binding protein-like 2	1	9885	NM_144498.1,NM_014835.2	21450852;21450851	NP_653081.1,NP_055650.1	ENSG00000130703	ENST00000313733,ENST00000358053	ENSP00000316649,ENSP00000350755
PH_hs_0001441	3.37011e-17	1.21731e-19	525.163	1222.47	0.119739	0.111214	0.508635	0.0361299	ZCCHC9	zinc finger, CCHC domain containing 9	1	84240	NM_001131036.1,NM_001131035.1,NM_032280.2	196259804;196259802;196259801	NP_001124508.1,NP_001124507.1,NP_115656.1	ENSG00000131732	ENST00000380199,ENST00000407610,ENST00000254037	ENSP00000369546,ENSP00000385047,ENSP00000254037
PH_hs_0001444	0.00926479	0.0034705	4.00603	6.51456	0.424653	0.370417	NA	NA	previous version conserved probe	NA	7	NA	NA	NA	NA	NA	NA	NA
PH_hs_0001445	3.38057e-23	1.53868e-26	478.317	687.04	0.101509	0.0943664	-0.257577	0.16198	INTS9	integrator complex subunit 9	1	55756	NM_001145159.2,NM_018250.3,NM_001172562.1,NR_026826.2	289191401;289191400;289191296;289191402	NP_001138631.1,NP_060720.2,NP_001166033.1,-	ENSG00000104299	ENST00000416984,ENST00000521022,ENST00000523303	ENSP00000398208,ENSP00000429065,ENSP00000427952
PH_hs_0001446	1.21153e-12	3.687e-30	111.843	385.617	0.142701	0.0881018	0.957293	7.42587e-05	DUSP21	dual specificity phosphatase 21	1	63904	NM_022076.3	225703076	NP_071359.3	ENSG00000189037	ENST00000339042	ENSP00000343244
PH_hs_0001447	2.071e-20	3.56892e-18	7091.04	8230.03	0.108881	0.116108	-0.163435	0.455477	TSEN34	tRNA splicing endonuclease 34 homolog (S. cerevisiae)	1	79042	NM_024075.3,NM_001077446.2	260763975;260763974	NP_076980.2,NP_001070914.1	ENSG00000269366|ENSG00000262868|ENSG00000267903|ENSG00000268973|ENSG00000268562|ENSG00000268588|ENSG00000269221|ENSG00000262716|ENSG00000170892	ENST00000571364,ENST00000575240,ENST00000572746|ENST00000574141,ENST00000572922,ENST00000573330|ENST00000600856,ENST00000600050,ENST00000598602|ENST00000593507,ENST00000601153,ENST00000601248|ENST00000600870,ENST00000601055,ENST00000599816|ENST00000601721,ENST00000597794,ENST00000597962|ENST00000595421,ENST00000596846,ENST00000598883|ENST00000573700,ENST00000575967,ENST00000571677|ENST00000396388…	ENSP00000460819,ENSP00000460175,ENSP00000459858|ENSP00000458732,ENSP00000458776,ENSP00000458839|ENSP00000469743,ENSP00000471673,ENSP00000471526|ENSP00000470873,ENSP00000471282,ENSP00000469131|ENSP00000471131,ENSP00000472149,ENSP00000469088|ENSP00000470924,ENSP00000472494,ENSP00000471027|ENSP00000468875,ENSP00000471329,ENSP00000472812|ENSP00000458617,ENSP00000461803,ENSP00000460904|ENSP00000379671…
PH_hs_0001448	1.07623e-35	2.52145e-24	1302.84	3160.2	0.0805443	0.0989224	0.728192	0.000848327	MED1	mediator complex subunit 1	1	5469	NM_004774.3	154813205	NP_004765.2	ENSG00000125686	ENST00000300651	ENSP00000300651
PH_hs_0001449	2.74038e-17	1.47084e-15	266.191	394.531	0.11939	0.126689	-0.292421	0.331248	ZFAT	zinc finger and AT hook domain containing	1	57623	NM_020863.3,NM_001174158.1,NM_001174157.1,NM_001167583.2,NM_001029939.3	262399390;292658779;292658777;292658776;292658774	NP_065914.2,NP_001167629.1,NP_001167628.1,NP_001161055.1,NP_001025110.2	ENSG00000066827	ENST00000523243,ENST00000523924,ENST00000377838,ENST00000429442,ENST00000520727,ENST00000520356	ENSP00000429930,ENSP00000429050,ENSP00000367069,ENSP00000394501,ENSP00000427831,ENSP00000427879
PH_hs_0001453	1.45768e-05	1.59527e-12	45.588	66.5675	0.239236	0.143491	NA	NA	KIF13B	kinesin family member 13B	1	23303	NM_015254.3	156766039	NP_056069.2	ENSG00000197892	ENST00000524189	ENSP00000427900
PH_hs_0001454	3.71316e-41	9.16246e-29	3897.15	4218.02	0.074712	0.0903663	-0.352706	0.0495144	IER5	immediate early response 5	1	51278	NM_016545.4	142976756	NP_057629.2	ENSG00000162783	ENST00000367577	ENSP00000356549
PH_hs_0001456	1.3199e-20	3.677e-22	493.611	534.393	0.108311	0.104073	-0.675729	0.00315032	SH2B1	SH2B adaptor protein 1	1	25970	NM_001145797.1,NM_001145796.1,NM_001145795.1,NM_015503.2,NM_001145812.1	224926829;224926827;224926825;224926823;224926821	NP_001139269.1,NP_001139268.1,NP_001139267.1,NP_056318.2,NP_001139284.1	ENSG00000178188	ENST00000359285,ENST00000337120,ENST00000322610	ENSP00000352232,ENSP00000337163,ENSP00000321221
PH_hs_0001457	0.00137257	3.39824e-06	8.53223	21.0332	0.333898	0.222224	NA	NA	ABCA6	ATP-binding cassette, sub-family A (ABC1), member 6	1	23460	NM_080284.2	27436952	NP_525023.2	ENSG00000154262	ENST00000284425	ENSP00000284425
PH_hs_0001458	3.27752e-12	8.64759e-15	164.154	537.252	0.145623	0.13039	0.861567	0.00414905	DIDO1	death inducer-obliterator 1	1	11083	NM_001193369.1,NM_033081.2	301129169;301129164	NP_001180298.1,NP_149072.2	ENSG00000101191	ENST00000266070,ENST00000395343	ENSP00000266070,ENSP00000378752
PH_hs_0001459	8.78031e-28	6.38272e-24	200.029	251.15	0.0920673	0.099825	-0.549618	0.00691132	GPR137B	G protein-coupled receptor 137B	1	7107	NM_003272.3	208022664	NP_003263.1	ENSG00000077585	ENST00000366592	ENSP00000355551
PH_hs_0001461	1.15353e-20	3.80353e-17	249.414	298.663	0.108142	0.119944	-0.61302	0.0121468	SLC22A5	solute carrier family 22 (organic cation/carnitine transporter), member 5	1	6584	NM_003060.3	166064030	NP_003051.1	ENSG00000197375	ENST00000447841,ENST00000245407	ENSP00000389284,ENSP00000245407
PH_hs_0001462	0.000244187	1.67349e-12	23.19	88.6238	0.286775	0.14363	NA	NA	NOM1	nucleolar protein with MIF4G domain 1	1	64434	NM_138400.1	61097911	NP_612409.1	ENSG00000146909	ENST00000275820	ENSP00000275820
PH_hs_0001463	3.981e-25	9.69699e-43	1628.5	1764.99	0.0971984	0.0732444	-0.437039	0.0402303	SNX11	sorting nexin 11	1	29916	NM_013323.2,NM_152244.1	23111025;23111027	NP_037455.2,NP_689450.1	ENSG00000002919	ENST00000359238,ENST00000393405	ENSP00000352175,ENSP00000377059
PH_hs_0001464	5.03954e-16	1.22185e-38	1143.92	2199.05	0.124597	0.0772381	0.380798	0.0611055	GALNT14	UDP-N-acetyl-alpha-D-galactosamine:polypeptide N-acetylgalactosaminyltransferase 14 (GalNAc-T14)	1	79623	NM_024572.3,NM_001253827.1,NM_001253826.1,NR_045602.1	359465581;359465584;359465582;359465586	NP_078848.2,NP_001240756.1,NP_001240755.1,-	ENSG00000158089	ENST00000356174,ENST00000406653,ENST00000349752,ENST00000324589	ENSP00000348497,ENSP00000385435,ENSP00000288988,ENSP00000314500
PH_hs_0001466	1.79867e-18	2.06792e-17	210.58	335.041	0.115064	0.11892	-0.202015	0.412192	ACP6|LOC101060704	acid phosphatase 6, lysophosphatidic|lysophosphatidic acid phosphatase type 6-like	4	51205|101060704	NM_016361.3|XM_003960235.1,XM_003960234.1,XM_003960232.1	151301212|410171437;410171435;410171431	NP_057445.3|XP_003960284.1,XP_003960283.1,XP_003960281.1	ENSG00000265277|ENSG00000162836	ENST00000583509|ENST00000369238	ENSP00000463574|ENSP00000358241
PH_hs_0001467	0.111345	0.000247987	10.9777	20.5893	0.820071	0.287115	NA	NA	TRIM62	tripartite motif containing 62	1	55223	NM_018207.2	217035094	NP_060677.2	ENSG00000116525	ENST00000291416	ENSP00000291416
PH_hs_0001468	1.43152e-08	4.78278e-10	64.2907	78.3258	0.180193	0.163492	-0.622512	0.0795328	C6orf211	chromosome 6 open reading frame 211	1	79624	NM_024573.1	13375745	NP_078849.1	ENSG00000146476	ENST00000545879,ENST00000367294	ENSP00000444121,ENSP00000356263
PH_hs_0001471	1.9589e-37	5.73481e-25	4244.24	2851.74	0.0785412	0.0975322	-1.05783	6.49951e-08	NDUFB9	NADH dehydrogenase (ubiquinone) 1 beta subcomplex, 9, 22kDa	1	4715	NM_005005.2	144226212	NP_004996.1	ENSG00000147684	ENST00000517367,ENST00000522532,ENST00000518008,ENST00000276689	ENSP00000430322,ENSP00000431115,ENSP00000428282,ENSP00000276689
PH_hs_0001472	1.3563e-25	2.50072e-20	22448.4	25388.5	0.0962332	0.109123	-0.0752743	0.715759	WBP5	WW domain binding protein 5	1	51186	NM_001006614.1,NM_016303.2,NM_001006613.1,NM_001006612.1	55743146;55925651;55743144;55743139	NP_001006615.1,NP_057387.1,NP_001006614.1,NP_001006613.1	ENSG00000185222	ENST00000372656,ENST00000372661	ENSP00000361740,ENSP00000361745
PH_hs_0001474	6.88835e-09	3.47577e-25	44.5476	246.614	0.176176	0.0970751	NA	NA	C2CD2	C2 calcium-dependent domain containing 2	1	25966	NM_199050.2,NM_015500.1	119226225;119226221	NP_950251.1,NP_056315.1	ENSG00000157617	ENST00000380486,ENST00000329623,ENST00000449165	ENSP00000369853,ENSP00000329302,ENSP00000388704
PH_hs_0001476	0.00122203	6.59353e-16	20.3949	87.443	0.330013	0.125112	NA	NA	NDNF	neuron-derived neurotrophic factor	1	79625	NM_024574.3	109715836	NP_078850.3	ENSG00000173376	ENST00000379692	ENSP00000369014
PH_hs_0001478	1.01834e-26	4.65223e-14	293.651	417.241	0.0940245	0.134221	-0.334239	0.175081	NTPCR	nucleoside-triphosphatase, cancer-related	1	84284	NM_032324.1	14150099	NP_115700.1	ENSG00000135778	ENST00000366628	ENSP00000355587
PH_hs_0001481	0.0181341	1.47942e-11	27.6386	53.0494	0.477576	0.150408	NA	NA	THADA	thyroid adenoma associated	1	63892	NM_001083953.1,NM_022065.4,NR_073394.1	145301606;145301573;410442560	NP_001077422.1,NP_071348.3,-	ENSG00000115970	ENST00000415080,ENST00000398653,ENST00000405006,ENST00000407351,ENST00000405975	ENSP00000416048,ENSP00000381647,ENSP00000385995,ENSP00000386112,ENSP00000386088
PH_hs_0001482	0.00485823	0.23957	19.2617	138.047	0.386734	1.41306	NA	NA	CNKSR3	CNKSR family member 3	1	154043	NM_173515.2	74316005	NP_775786.2	ENSG00000153721	ENST00000433165,ENST00000367213	ENSP00000414185,ENSP00000356182
PH_hs_0001484	2.27397e-14	3.85704e-12	115.771	245.848	0.132551	0.146118	0.234881	0.448937	WDR70	WD repeat domain 70	1	55100	NM_018034.2	20149650	NP_060504.1	ENSG00000082068	ENST00000265107	ENSP00000265107
PH_hs_0001485	2.01886e-09	3.08513e-13	59.2054	395.523	0.169992	0.138953	1.82507	1.03235e-09	CDYL	chromodomain protein, Y-like	1	9425	NM_004824.3,NM_001143971.1,NM_001143970.1,NR_026590.1	221307493;221136755;221136752;221307478	NP_004815.3,NP_001137443.1,NP_001137442.1,-	ENSG00000153046	ENST00000343762,ENST00000328908	ENSP00000340908,ENSP00000330512
PH_hs_0001487	6.55376e-11	5.27494e-09	119	123.551	0.15562	0.174775	-0.745449	0.0743986	UBE2O	ubiquitin-conjugating enzyme E2O	1	63893	NM_022066.3	192449448	NP_071349.3	ENSG00000175931	ENST00000587127,ENST00000319380	ENSP00000468498,ENSP00000323687
PH_hs_0001488	7.39984e-28	2.62844e-21	296.174	264.224	0.0919352	0.106339	-1.02688	3.87282e-07	STK10	serine/threonine kinase 10	1	6793	NM_005990.3	126362970	NP_005981.3	NA	NA	NA
PH_hs_0001490	5.84371e-10	3.35654e-09	102.534	115.66	0.164353	0.172475	-0.627011	0.112333	VIPAS39	VPS33B interacting protein, apical-basolateral polarity regulator, spe-39 homolog	1	63894	NM_001193317.1,NM_001193316.1,NM_001193315.1,NM_001193314.1,NM_022067.3	300934880;300934877;300934875;300934873;300934871	NP_001180246.1,NP_001180245.1,NP_001180244.1,NP_001180243.1,NP_071350.2	ENSG00000151445	ENST00000327028,ENST00000557658,ENST00000553888,ENST00000343765	ENSP00000313098,ENSP00000452191,ENSP00000452181,ENSP00000339122
PH_hs_0001493	2.76336e-13	1.49401e-26	1815.65	3535.94	0.138664	0.0943419	0.444081	0.0662653	RAD17	RAD17 homolog (S. pombe)	1	5884	NM_133339.1,NM_133344.1,NM_133343.1,NM_133342.1,NM_133341.1,NM_133340.1,NM_133338.1,NM_002873.1	19718785;19718795;19718793;19718791;19718789;19718787;19718783;4506382	NP_579917.1,NP_579922.1,NP_579921.1,NP_579920.1,NP_579919.1,NP_579918.1,NP_579916.1,NP_002864.1	ENSG00000152942|ENSG00000262511	ENST00000358030,ENST00000305138,ENST00000345306,ENST00000354312,ENST00000354868,ENST00000509734,ENST00000361732|ENST00000573282,ENST00000576047,ENST00000575651,ENST00000573405,ENST00000575406,ENST00000576867	ENSP00000350725,ENSP00000303134,ENSP00000311227,ENSP00000346271,ENSP00000346938,ENSP00000426191,ENSP00000355226|ENSP00000459529,ENSP00000458536,ENSP00000461866,ENSP00000461592,ENSP00000459483,ENSP00000458400
PH_hs_0001494	2.3359e-22	4.12241e-21	261.354	387.444	0.103571	0.106878	-0.287992	0.14539	USE1	unconventional SNARE in the ER 1 homolog (S. cerevisiae)	1	55850	NM_018467.3	154354977	NP_060937.1	ENSG00000053501	ENST00000379776,ENST00000445667,ENST00000596136,ENST00000600970,ENST00000263897,ENST00000594724	ENSP00000369101,ENSP00000390287,ENSP00000473239,ENSP00000470487,ENSP00000263897,ENSP00000470882
PH_hs_0001495	2.5353e-15	2.57441e-32	461.289	915.609	0.127793	0.0849137	0.238222	0.342015	previous version conserved probe	NA	7	NA	NA	NA	NA	NA	NA	NA
PH_hs_0001496	4.25579e-26	3.93944e-38	303.262	661.02	0.0952255	0.07778	0.313016	0.0770908	TEX2	testis expressed 2	1	55852	NM_018469.3	38679908	NP_060939.3	ENSG00000136478|ENSG00000263185	ENST00000258991|ENST00000571438	ENSP00000258991|ENSP00000459081
PH_hs_0001497	5.25884e-28	4.77268e-37	1825.88	2706.81	0.0916731	0.0789736	0.035856	0.854066	EHBP1	EH domain binding protein 1	1	23301	NM_001142615.2,NM_001142616.1,NM_001142614.1,NM_015252.3	289547522;217330573;217330569;217330567	NP_001136087.1,NP_001136088.1,NP_001136086.1,NP_056067.2	ENSG00000115504	ENST00000354487,ENST00000263991,ENST00000431489	ENSP00000346482,ENSP00000263991,ENSP00000403783
PH_hs_0001499	0.000636702	7.61209e-06	8.97471	21.5447	0.310375	0.231191	NA	NA	TTC22	tetratricopeptide repeat domain 22	1	55001	NM_017904.3	166235174	NP_060374.2	ENSG00000006555	ENST00000448308,ENST00000371274	ENSP00000390300,ENSP00000360321
PH_hs_0001500	3.12244e-17	8.23841e-08	83.0474	124.002	0.11961	0.191013	-0.219994	0.522397	CNKSR1	connector enhancer of kinase suppressor of Ras 1	1	10256	NM_006314.2,NR_023345.1	188497617;188497619	NP_006305.2,-	ENSG00000142675	ENST00000531191,ENST00000482227,ENST00000374253,ENST00000361530	ENSP00000431817,ENSP00000435880,ENSP00000363371,ENSP00000354609
PH_hs_0001501	3.45427e-31	4.64286e-30	2055.68	2177.49	0.0865374	0.0882587	-0.454955	0.0066242	SPAG5	sperm associated antigen 5	1	10615	NM_006461.3	73623034	NP_006452.3	ENSG00000076382|ENSG00000258472|ENSG00000264547	ENST00000321765|ENST00000582076|ENST00000581234	ENSP00000323300|ENSP00000466061|ENSP00000468634
PH_hs_0001502	3.64338e-44	1.51745e-33	14435.9	15098.7	0.0719886	0.0832429	-0.247252	0.155856	CPSF3	cleavage and polyadenylation specific factor 3, 73kDa	1	51692	NM_016207.3	408967119	NP_057291.1	ENSG00000119203	ENST00000460593,ENST00000238112	ENSP00000418957,ENSP00000238112
PH_hs_0001503	4.26114e-16	4.849e-21	218.6	317.83	0.124278	0.107074	-0.333439	0.125497	NA	NA	5	NA	NA	NA	NA	NA	NA	NA
PH_hs_0001505	0.116671	0.033205	2.04186	4.02456	0.839072	0.544767	NA	NA	AMICA1	adhesion molecule, interacts with CXADR antigen 1	1	120425	NM_153206.2,NM_001098526.1	148664223;148664206	NP_694938.2,NP_001091996.1	ENSG00000160593	ENST00000526620,ENST00000526595,ENST00000533261,ENST00000292067,ENST00000356289	ENSP00000431218,ENSP00000431614,ENSP00000436117,ENSP00000292067,ENSP00000348635
PH_hs_0001507	1.50282e-10	3.9512e-08	44.0663	65.1907	0.158768	0.186243	NA	NA	POPDC2	popeye domain containing 2	1	64091	NM_022135.2	22209003	NP_071418.2	ENSG00000121577	ENST00000538678,ENST00000468801,ENST00000493094,ENST00000264231,ENST00000341124	ENSP00000438271,ENSP00000420715,ENSP00000417250,ENSP00000264231,ENSP00000340753
PH_hs_0001508	2.77351e-21	1.02051e-25	135.413	220.067	0.106403	0.0959829	-0.166175	0.469585	SUOX	sulfite oxidase	1	6821	NM_001032387.1,NM_001032386.1,NM_000456.2	74099703;74099701;74099693	NP_001027559.1,NP_001027558.1,NP_000447.2	ENSG00000139531	ENST00000394109,ENST00000548274,ENST00000394115,ENST00000266971,ENST00000356124	ENSP00000377668,ENSP00000450245,ENSP00000377674,ENSP00000266971,ENSP00000348440
PH_hs_0001509	0.0207615	0.0110163	3.48585	18.5207	0.490612	0.436718	NA	NA	PBLD	phenazine biosynthesis-like protein domain containing	1	64081	NM_022129.3	74316007	NP_071412.2	ENSG00000108187	ENST00000358769,ENST00000336578	ENSP00000351619,ENSP00000338041
PH_hs_0001511	0.000714888	2.35506e-08	9.53374	45.0904	0.31362	0.183086	NA	NA	ATMIN	ATM interactor	1	23300	NM_015251.2	54792091	NP_056066.2	ENSG00000166454	ENST00000566488,ENST00000564241,ENST00000299575	ENSP00000455497,ENSP00000463478,ENSP00000299575
PH_hs_0001515	2.18713e-10	6.56738e-15	81.7976	119.347	0.160255	0.129794	-0.2305	0.45895	previous version conserved probe	NA	7	NA	NA	NA	NA	NA	NA	NA
PH_hs_0001516	0.0392503	4.73269e-09	40.8675	224.896	0.568358	0.174215	NA	NA	PSPC1	paraspeckle component 1	1	55269	NR_044998.1,NR_003272.2	343407654;343403823	-	ENSG00000121390	ENST00000492741,ENST00000471658	ENSP00000435921,ENSP00000436038
PH_hs_0001519	4.53604e-35	0.0436288	3824.7	4132.49	0.0813017	0.58478	-0.315078	0.451126	PODXL	podocalyxin-like	1	5420	NM_005397.3,NM_001018111.2	144094254;144094253	NP_005388.2,NP_001018121.1	ENSG00000128567	ENST00000537928,ENST00000541194,ENST00000446198	ENSP00000442655,ENSP00000440518,ENSP00000390152
PH_hs_0001521	1.50655e-20	4.61068e-13	559.307	760.219	0.108478	0.140024	-0.299946	0.278632	MTERFD2	MTERF domain containing 2	1	130916	NM_182501.3	254028259	NP_872307.2	ENSG00000122085	ENST00000439144,ENST00000406593,ENST00000391980	ENSP00000414989,ENSP00000384998,ENSP00000375840
PH_hs_0001522	4.43998e-27	8.89428e-35	785.546	788.303	0.0933477	0.0816636	-0.712896	0.000135522	WDR41	WD repeat domain 41	1	55255	NM_018268.2	42716286	NP_060738.2	ENSG00000164253	ENST00000414719,ENST00000507029,ENST00000515253	ENSP00000392931,ENSP00000424287,ENSP00000426499
PH_hs_0001524	5.80146e-17	2.1965e-15	734.501	819.391	0.120669	0.127499	-0.563007	0.0227748	OGFRL1	opioid growth factor receptor-like 1	1	79627	NM_024576.3	55770901	NP_078852.3	ENSG00000119900	ENST00000370435	ENSP00000359464
PH_hs_0001530	7.5413e-19	3.29429e-25	540.473	692.872	0.113778	0.0970266	-0.411465	0.0598825	RNF115|LOC101060478	ring finger protein 115|E3 ubiquitin-protein ligase RNF115-like	4	27246|101060478	NM_014455.2|XM_003960165.1,XM_003960164.1	201860301|410171286;410171284	NP_055270.1|XP_003960214.1,XP_003960213.1	ENSG00000265491	ENST00000582693	ENSP00000463650
PH_hs_0001533	9.45046e-11	8.31767e-39	217.854	1089.1	0.156985	0.0770625	1.54172	2.11118e-06	CUTC	cutC copper transporter homolog (E. coli)	1	51076	NM_015960.2	148596989	NP_057044.2	ENSG00000119929	ENST00000370476	ENSP00000359507
PH_hs_0001534	7.82433e-34	7.02657e-19	601.26	1120.96	0.082866	0.113675	0.183783	0.386558	TPD52L1	tumor protein D52-like 1	1	7164	NM_001003397.1,NM_001003396.1,NM_001003395.1,NM_003287.2	51173747;51173745;51173743;51173742	NP_001003397.1,NP_001003396.1,NP_001003395.1,NP_003278.1	ENSG00000111907	ENST00000524679,ENST00000392482,ENST00000534199,ENST00000527711,ENST00000368402,ENST00000304877	ENSP00000432787,ENSP00000376273,ENSP00000432590,ENSP00000436953,ENSP00000357387,ENSP00000306285
PH_hs_0001535	6.55053e-08	0.0954049	51.7136	99.6068	0.189486	0.764417	NA	NA	NT5M	5',3'-nucleotidase, mitochondrial	1	56953	NM_020201.3	74229030	NP_064586.1	ENSG00000205309	ENST00000483704,ENST00000470418,ENST00000446264,ENST00000389022,ENST00000478373	ENSP00000467567,ENSP00000463674,ENSP00000390695,ENSP00000373674,ENSP00000464303
PH_hs_0001536	1.41198e-21	2.24886e-18	532.111	904.118	0.105607	0.115401	0.0135514	0.949802	ZNF185	zinc finger protein 185 (LIM domain)	1	7739	NM_007150.3,NM_001178115.1,NM_001178113.1,NM_001178110.1,NM_001178109.1,NM_001178108.1,NM_001178107.1,NM_001178106.1	296010964;296010980;296010976;296010967;296010965;296010962;296010960;296010958	NP_009081.2,NP_001171586.1,NP_001171584.1,NP_001171581.1,NP_001171580.1,NP_001171579.1,NP_001171578.1,NP_001171577.1	ENSG00000267825|ENSG00000147394	ENST00000594503,ENST00000600985,ENST00000597194,ENST00000595921,ENST00000597332,ENST00000597697,ENST00000599150,ENST00000595608,ENST00000596469,ENST00000594881|ENST00000318529,ENST00000324823,ENST00000318504,ENST00000449285,ENST00000539731,ENST00000535861,ENST00000454925,ENST00000426821,ENST00000370270,ENST00000370268	ENSP00000469017,ENSP00000472776,ENSP00000469317,ENSP00000469235,ENSP00000471811,ENSP00000471383,ENSP00000468955,ENSP00000470710,ENSP00000469698,ENSP00000470061|ENSP00000313919,ENSP00000325307,ENSP00000312782,ENSP00000395228,ENSP00000444367,ENSP00000440847,ENSP00000392984,ENSP00000409121,ENSP00000359293,ENSP00000359291
PH_hs_0001538	9.40056e-22	5.66973e-10	108.489	574.792	0.105136	0.164222	1.55844	2.12011e-05	WDR11	WD repeat domain 11	1	55717	NM_018117.11	284172506	NP_060587.8	ENSG00000120008	ENST00000263461	ENSP00000263461
PH_hs_0001540	2.62116e-05	9.77224e-11	19.9136	37.5078	0.247246	0.157112	NA	NA	GPR182	G protein-coupled receptor 182	1	11318	NM_007264.3	46397401	NP_009195.1	ENSG00000166856	ENST00000300098	ENSP00000300098
PH_hs_0001541	5.47958e-14	2.47783e-32	122.821	469.103	0.134611	0.0848904	1.10848	1.98354e-06	GKN2	gastrokine 2	1	200504	NM_182536.2	59858534	NP_872342.2	ENSG00000183607	ENST00000481498,ENST00000328895	ENSP00000428538,ENSP00000329292
PH_hs_0001544	5.7877e-26	8.62284e-23	501.638	516.931	0.0954897	0.102492	-0.751393	0.000121954	LUC7L	LUC7-like (S. cerevisiae)	1	55692	NM_018032.3	41393557	NP_060502.1	ENSG00000007392	ENST00000419516,ENST00000397780,ENST00000442701,ENST00000397783,ENST00000337351	ENSP00000414860,ENSP00000380882,ENSP00000407781,ENSP00000380885,ENSP00000337507
PH_hs_0001549	4.94449e-33	8.97985e-29	2220.06	2320.65	0.083928	0.0903515	-0.466018	0.0230672	SNHG11	small nucleolar RNA host gene 11 (non-protein coding)	1	128439	NR_003239.1	115527095	-	NA	NA	NA
PH_hs_0001551	1.4415e-06	5.83311e-09	30.1229	54.0049	0.213722	0.175299	NA	NA	TRANK1	tetratricopeptide repeat and ankyrin repeat containing 1	1	9881	NM_014831.2	257467635	NP_055646.2	ENSG00000168016	ENST00000301807,ENST00000429976,ENST00000428977	ENSP00000301807,ENSP00000416168,ENSP00000416826
PH_hs_0001552	5.68409e-09	1.31888e-18	98.016	415.866	0.175164	0.1146	1.26232	0.000103822	USP31	ubiquitin specific peptidase 31	1	57478	NM_020718.3	120587026	NP_065769.3	NA	NA	NA
PH_hs_0001554	0.0474981	0.0190173	2.00301	3.00152	0.598942	0.482048	NA	NA	FAM216B	family with sequence similarity 216, member B	1	144809	NM_182508.2	221316607	NP_872314.1	ENSG00000179813	ENST00000537894,ENST00000313851	ENSP00000445786,ENSP00000319336
PH_hs_0001555	0.000693866	2.29104e-17	17.1422	118.594	0.312775	0.119091	NA	NA	TBC1D23	TBC1 domain family, member 23	1	55773	NM_001199198.2,NM_018309.4	392513664;392513665	NP_001186127.1,NP_060779.2	ENSG00000036054	ENST00000475134	ENSP00000418059
PH_hs_0001556	1.00727e-05	0.00201914	23.3994	60.5712	0.234562	0.347807	NA	NA	ITM2A	integral membrane protein 2A	1	9452	NM_001171581.1,NM_004867.4	284055247;284055246	NP_001165052.1,NP_004858.1	ENSG00000078596	ENST00000434584,ENST00000373298	ENSP00000415533,ENSP00000362395
PH_hs_0001558	1.04891e-33	3.29532e-36	6405.04	6564.47	0.0830321	0.0799367	-0.365654	0.0573941	DHRS3	dehydrogenase/reductase (SDR family) member 3	1	9249	NM_004753.4	62988332	NP_004744.2	ENSG00000162496	ENST00000376223	ENSP00000365397
PH_hs_0001559	1.33037e-18	4.42731e-26	94.9489	243.41	0.114613	0.0952593	0.526681	0.0314224	DOCK2	dedicator of cytokinesis 2	1	1794	NM_004946.2	205277317	NP_004937.1	ENSG00000134516	ENST00000540750,ENST00000520908,ENST00000256935	ENSP00000438827,ENSP00000429283,ENSP00000256935
PH_hs_0001561	2.4521e-16	3.98768e-14	70.0278	129.201	0.123246	0.133856	0.0952776	0.709733	RBM33	RNA binding motif protein 33	1	155435	NM_053043.2	151301052	NP_444271.2	ENSG00000184863	ENST00000341148,ENST00000401878	ENSP00000341583,ENSP00000384160
PH_hs_0001563	8.25921e-19	1.02874e-20	374.432	810.835	0.11391	0.107999	0.332523	0.14756	COQ5	coenzyme Q5 homolog, methyltransferase (S. cerevisiae)	1	84274	NM_032314.3	116063535	NP_115690.3	ENSG00000110871	ENST00000288532	ENSP00000288532
PH_hs_0001564	8.37599e-05	5.78018e-07	13.5398	30.0603	0.265707	0.205633	NA	NA	IP6K3	inositol hexakisphosphate kinase 3	1	117283	NM_001142883.1,NM_054111.4	218777829;218777828	NP_001136355.1,NP_473452.2	ENSG00000161896	ENST00000451316,ENST00000293756	ENSP00000398861,ENSP00000293756
PH_hs_0001566	0.000713504	0.0642012	15.6205	40.4642	0.313565	0.657708	NA	NA	ZBTB39	zinc finger and BTB domain containing 39	1	9880	NM_014830.2	306140485	NP_055645.1	ENSG00000166860	ENST00000300101	ENSP00000300101
PH_hs_0001568	1.84571e-05	9.3545e-09	25.6355	41.4422	0.242366	0.177824	NA	NA	GPR124	G protein-coupled receptor 124	1	25960	NM_032777.9	300934749	NP_116166.9	ENSG00000020181	ENST00000412232,ENST00000315215	ENSP00000406367,ENSP00000323508
PH_hs_0001569	1.06593e-13	8.23988e-31	528.654	681.812	0.136235	0.0871021	-0.39553	0.12711	TTC17	tetratricopeptide repeat domain 17	1	55761	NM_018259.5	296040451	NP_060729.2	ENSG00000052841	ENST00000418561,ENST00000039989	ENSP00000407314,ENSP00000039989
PH_hs_0001570	5.64788e-06	1.81382e-10	24.401	37.0188	0.227751	0.159508	NA	NA	KCNJ15	potassium inwardly-rectifying channel, subfamily J, member 15	1	3772	NM_002243.3,NM_170737.1,NM_170736.1	25777636;25777639;25777637	NP_002234.2,NP_733933.1,NP_733932.1	ENSG00000157551	ENST00000398934,ENST00000398930,ENST00000328656	ENSP00000381907,ENSP00000381904,ENSP00000331698
PH_hs_0001571	0.147287	1.97585e-06	20.4186	57.5179	0.95407	0.216736	NA	NA	KCTD14|NDUFC2-KCTD14	potassium channel tetramerisation domain containing 14|NDUFC2-KCTD14 readthrough	4	65987|100532726	NM_023930.3|NM_001203262.1,NM_001203261.1,NM_001203260.1	142356949|322812162;323276585;323276583	NP_076419.2|NP_001190191.1,NP_001190190.1,NP_001190189.1	ENSG00000151364	ENST00000353172	ENSP00000316482
PH_hs_0001572	1.18005e-25	5.17946e-29	2546.34	3272.74	0.0961105	0.0899515	-0.148208	0.505716	CORO1C	coronin, actin binding protein, 1C	1	23603	NM_014325.2	27477119	NP_055140.1	ENSG00000110880	ENST00000261401	ENSP00000261401
PH_hs_0001575	1.32351e-08	1.10278e-10	83.4358	566.991	0.179749	0.157572	1.93597	1.94622e-06	ARID4B	AT rich interactive domain 4B (RBP1-like)	1	51742	NM_001206794.1,NM_031371.3,NM_016374.5	332164767;118136293;118136292	NP_001193723.1,NP_112739.2,NP_057458.4	ENSG00000054267	ENST00000264183,ENST00000366603,ENST00000349213	ENSP00000264183,ENSP00000355562,ENSP00000264184
PH_hs_0001576	8.44034e-21	8.55228e-17	826.466	1047.8	0.107754	0.121347	-0.348849	0.232792	SH2D4A	SH2 domain containing 4A	1	63898	NM_001174160.1,NM_001174159.1,NM_022071.3	292658784;292658782;292658781	NP_001167631.1,NP_001167630.1,NP_071354.2	ENSG00000104611	ENST00000265807	ENSP00000265807
PH_hs_0001578	4.96154e-08	1.02019e-12	43.6627	86.6227	0.187683	0.142213	NA	NA	RARRES3	retinoic acid receptor responder (tazarotene induced) 3	1	5920	NM_004585.3	149588790	NP_004576.2	ENSG00000133321	ENST00000354445,ENST00000255688,ENST00000439013	ENSP00000346431,ENSP00000255688,ENSP00000402943
PH_hs_0001579	0.113	0.168838	7.56957	12.5401	0.825951	1.04301	NA	NA	CD4	CD4 molecule	1	920	NM_001195017.2,NM_001195016.2,NM_001195014.2,NM_001195015.2,NM_000616.4	343790968;343790965;343790964;343790963;303522473	NP_001181946.1,NP_001181945.1,NP_001181943.1,NP_001181944.1,NP_000607.1	ENSG00000268779|ENSG00000010610	ENST00000594128|ENST00000011653	ENSP00000469397|ENSP00000011653
PH_hs_0001580	0.5	0.498608	0	1.51203	#NUM!	286.523	NA	NA	RSAD2	radical S-adenosyl methionine domain containing 2	1	91543	NM_080657.4	90186265	NP_542388.2	ENSG00000134321	ENST00000382040	ENSP00000371471
PH_hs_0001582	0.00135075	0.00407864	10.4576	13.0291	0.333355	0.378002	NA	NA	APBA3	amyloid beta (A4) precursor protein-binding, family A, member 3	1	9546	NM_004886.3	46255053	NP_004877.1	NA	NA	NA
PH_hs_0001584	0.0301425	0.000453372	4.44851	9.98254	0.532282	0.301389	NA	NA	NA	NA	4	NA	NA	NA	NA	ENSG00000137720|ENSG00000262176	ENST00000260276|ENST00000570851	ENSP00000260276|ENSP00000459272
PH_hs_0001586	1.08844e-08	1.99836e-17	69.1817	142.14	0.178657	0.118864	0.260057	0.412935	TMEM139	transmembrane protein 139	1	135932	NM_001242777.1,NM_001242776.1,NM_001242775.1,NM_001242774.1,NM_001242773.1,NM_153345.2,NR_040003.1	338221717;338222096;338221715;338221713;338221711;338222095;338221719	NP_001229706.1,NP_001229705.1,NP_001229704.1,NP_001229703.1,NP_001229702.1,NP_699176.1,-	ENSG00000178826	ENST00000410004,ENST00000409541,ENST00000359333	ENSP00000386564,ENSP00000387044,ENSP00000352284
PH_hs_0001589	8.65447e-14	1.04415e-06	434.857	784.677	0.13572	0.210762	0.0444033	0.90559	FLJ40852	uncharacterized LOC285962	1	285962	NR_015392.1	213417881	-	NA	NA	NA
PH_hs_0001591	8.60206e-07	1.5416e-11	58.8795	211.58	0.20904	0.150545	0.819119	0.00371349	FZD5	frizzled family receptor 5	1	7855	NM_003468.3	111160871	NP_003459.2	ENSG00000163251	ENST00000295417	ENSP00000354607
PH_hs_0001593	0.00248476	0.0693139	22.2662	42.3526	0.355998	0.675256	NA	NA	NA	NA	5	NA	NA	NA	NA	NA	NA	NA
PH_hs_0001595	0.173133	0.00706103	6.56806	50.0187	1.06173	0.407474	NA	NA	CAMSAP3	calmodulin regulated spectrin-associated protein family, member 3	1	57662	NM_020902.1,NM_001080429.2	130502139;130486296	NP_065953.1,NP_001073898.1	ENSG00000076826	ENST00000446248,ENST00000160298	ENSP00000416797,ENSP00000160298
PH_hs_0001597	4.1125e-26	2.92995e-34	305.265	476.061	0.0951962	0.0823163	-0.188555	0.292878	CCDC14	coiled-coil domain containing 14	1	64770	NM_022757.4	169646280	NP_073594.4	ENSG00000175455	ENST00000310351,ENST00000488653,ENST00000489746,ENST00000409657,ENST00000485727	ENSP00000312031,ENSP00000420180,ENSP00000418403,ENSP00000386481,ENSP00000418002
PH_hs_0001598	8.07071e-05	3.36528e-10	13.5398	39.5313	0.265054	0.162014	NA	NA	PLA1A	phospholipase A1 member A	1	51365	NM_001206961.1,NM_001206960.1,NM_015900.3	332688257;332688255;332688254	NP_001193890.1,NP_001193889.1,NP_056984.1	ENSG00000144837	ENST00000494440,ENST00000495992,ENST00000273371	ENSP00000418793,ENSP00000417326,ENSP00000273371
PH_hs_0001600	0.00402534	9.55391e-16	11.6144	143.314	0.377367	0.125834	NA	NA	DONSON	downstream neighbor of SON	1	29980	NM_017613.3	394025698	NP_060083.1	ENSG00000159147	ENST00000432378,ENST00000437395,ENST00000442660,ENST00000444517,ENST00000417871,ENST00000303071,ENST00000457359,ENST00000453626,ENST00000303113	ENSP00000398329,ENSP00000399535,ENSP00000408788,ENSP00000392405,ENSP00000392014,ENSP00000307143,ENSP00000415191,ENSP00000394276,ENSP00000304716
PH_hs_0001601	0.172172	2.06785e-26	9.37835	355.692	1.05751	0.0946137	NA	NA	TNFAIP8	tumor necrosis factor, alpha-induced protein 8	1	25816	NM_001077654.1,NM_014350.2	117676369;117676364	NP_001071122.1,NP_055165.2	ENSG00000145779	ENST00000415806,ENST00000503646,ENST00000504771	ENSP00000408534,ENSP00000421848,ENSP00000422245
PH_hs_0001602	0.000476962	6.74274e-06	13.5786	54.0274	0.302684	0.229775	NA	NA	OGDHL	oxoglutarate dehydrogenase-like	1	55753	NM_001143997.1,NM_001143996.1,NM_018245.2	221316668;221316664;221316660	NP_001137469.1,NP_001137468.1,NP_060715.2	ENSG00000197444	ENST00000432695,ENST00000419399,ENST00000374103	ENSP00000390240,ENSP00000401356,ENSP00000363216
PH_hs_0001605	4.39582e-25	8.33746e-39	13039.4	11470.6	0.0972887	0.0770636	-0.516451	0.00266306	PPM1G	protein phosphatase, Mg2+/Mn2+ dependent, 1G	1	5496	NM_177983.2	386869321	NP_817092.1	ENSG00000115241	ENST00000350803,ENST00000344034	ENSP00000264714,ENSP00000342778
PH_hs_0001608	0.0705613	1.73103e-24	43.9176	146.984	0.679522	0.0985637	-0.0283156	0.905739	CABLES1	Cdk5 and Abl enzyme substrate 1	1	91768	NM_001256438.1,NM_001100619.2,NM_138375.2,NR_023359.1	374253773;189217870;189217869;189217871	NP_001243367.1,NP_001094089.1,NP_612384.1,-	ENSG00000134508	ENST00000420687,ENST00000579963	ENSP00000413851,ENSP00000464435
PH_hs_0001609	4.3157e-22	2.08558e-20	802.751	963.457	0.104253	0.10889	-0.426355	0.0387862	ORC1	origin recognition complex, subunit 1	1	4998	NM_001190819.1,NM_001190818.1,NM_004153.3	299890794;299890792;299890791	NP_001177748.1,NP_001177747.1,NP_004144.2	ENSG00000085840	ENST00000371566,ENST00000371568	ENSP00000360621,ENSP00000360623
PH_hs_0001611	0.110084	0.0542463	1.48284	2.51253	0.815607	0.623051	NA	NA	LYVE1	lymphatic vessel endothelial hyaluronan receptor 1	1	10894	NM_006691.3	151301201	NP_006682.2	ENSG00000133800	ENST00000438354	ENSP00000402580
PH_hs_0001615	6.31101e-25	1.45012e-17	179.075	474.752	0.0976203	0.118336	0.557739	0.0462607	GAL3ST1	galactose-3-O-sulfotransferase 1	1	9514	NM_004861.1	4758087	NP_004852.1	ENSG00000128242	ENST00000338911,ENST00000401975,ENST00000402369,ENST00000402321,ENST00000406955,ENST00000406361	ENSP00000343234,ENSP00000384388,ENSP00000384122,ENSP00000385735,ENSP00000385825,ENSP00000385207
PH_hs_0001619	3.72182e-22	2.65288e-25	683.936	914.38	0.104087	0.0968312	-0.300627	0.10931	ADPRHL2	ADP-ribosylhydrolase like 2	1	54936	NM_017825.2	223941871	NP_060295.1	ENSG00000116863	ENST00000373178	ENSP00000362273
PH_hs_0001621	1.75985e-06	0.297032	74.4526	238.233	0.215615	1.87633	0.832034	0.0278723	WDYHV1	WDYHV motif containing 1	1	55093	NM_018024.1	8922280	NP_060494.1	ENSG00000156795	ENST00000518125,ENST00000523984,ENST00000287387	ENSP00000429258,ENSP00000430427,ENSP00000287387
PH_hs_0001622	0.000713185	0.000191722	9.53374	18.4305	0.313552	0.281593	NA	NA	MAGEA10	melanoma antigen family A, 10	1	4109	NM_021048.4,NM_001011543.2,NM_001251828.1	352962166;352962164;352962168	NP_066386.2,NP_001011543.2,NP_001238757.1	ENSG00000124260	ENST00000244096,ENST00000370323	ENSP00000244096,ENSP00000359347
PH_hs_0001623	8.34546e-28	2.10938e-18	252.108	228.244	0.092028	0.115304	-1.01281	0.000127805	ETS1	v-ets erythroblastosis virus E26 oncogene homolog 1 (avian)	1	2113	NM_001143820.1,NM_005238.3,NM_001162422.1	219689117;219689116;241666445	NP_001137292.1,NP_005229.1,NP_001155894.1	ENSG00000134954	ENST00000319397	ENSP00000324578
PH_hs_0001624	0.000105028	0.234267	11.0166	23.6133	0.269789	1.37956	NA	NA	previous version conserved probe	NA	7	NA	NA	NA	NA	NA	NA	NA
PH_hs_0001625	1.0992e-09	1.08235e-15	72.225	158.276	0.167156	0.126079	0.325758	0.315552	PIGQ	phosphatidylinositol glycan anchor biosynthesis, class Q	1	9091	NM_004204.3,NM_148920.2	342307086;390608684	NP_004195.2,NP_683721.1	ENSG00000007541	ENST00000026218,ENST00000321878	ENSP00000026218,ENSP00000326674
PH_hs_0001627	1.86013e-25	2.73938e-22	225.145	247.81	0.0965134	0.103747	-0.737354	0.00227173	ZNF260	zinc finger protein 260	1	339324	NM_001166038.1,NM_001166037.1,NM_001166036.1,NM_001012756.2	260447064;260436929;260436927;260447063	NP_001159510.1,NP_001159509.1,NP_001159508.1,NP_001012774.1	ENSG00000254004	ENST00000592282,ENST00000523638,ENST00000588993,ENST00000593142	ENSP00000464964,ENSP00000429803,ENSP00000467219,ENSP00000465834
PH_hs_0001629	0.0113048	0.0938155	9.09125	21.1233	0.438603	0.758944	NA	NA	LAD1	ladinin 1	1	3898	NM_005558.3	32455232	NP_005549.2	ENSG00000159166	ENST00000391967	ENSP00000375829
PH_hs_0001630	0.174456	0.106934	2.00301	3.00152	1.06758	0.804506	NA	NA	MYCT1	myc target 1	1	80177	NM_025107.2	156151388	NP_079383.2	NA	NA	NA
PH_hs_0001634	0.000607192	7.07985e-05	13.0584	22.0788	0.309073	0.262787	NA	NA	AK5	adenylate kinase 5	1	26289	NM_174858.2,NM_012093.3	320118914;320118913	NP_777283.1,NP_036225.2	ENSG00000154027	ENST00000344720,ENST00000354567	ENSP00000341430,ENSP00000346577
PH_hs_0001635	1.1826e-21	1.11143e-28	3063.87	2962.56	0.105401	0.090508	-0.547369	0.00681894	GOLPH3	golgi phosphoprotein 3 (coat-protein)	1	64083	NM_022130.3	29550859	NP_071413.1	ENSG00000113384	ENST00000265070	ENSP00000265070
PH_hs_0001637	2.75888e-11	3.413e-38	2472.31	4874.83	0.152526	0.0777129	0.499287	0.083475	MRPL15	mitochondrial ribosomal protein L15	1	29088	NM_014175.3	169403971	NP_054894.1	ENSG00000137547	ENST00000522521,ENST00000260102	ENSP00000429252,ENSP00000260102
PH_hs_0001639	3.36502e-23	2.77636e-28	408.654	500.72	0.101504	0.0911889	-0.513312	0.00534378	ENOPH1	enolase-phosphatase 1	1	58478	NM_021204.3	194018397	NP_067027.1	ENSG00000145293	ENST00000505846,ENST00000509635,ENST00000273920	ENSP00000427209,ENSP00000422005,ENSP00000273920
PH_hs_0001640	0.0560723	0.48693	2.48434	4.49102	0.629474	30.519	NA	NA	ALDH8A1	aldehyde dehydrogenase 8 family, member A1	1	64577	NM_170771.2,NM_022568.3,NM_001193480.1	301500700;301500699;301500697	NP_739577.1,NP_072090.1,NP_001180409.1	ENSG00000118514	ENST00000367845,ENST00000265605	ENSP00000356819,ENSP00000265605
PH_hs_0001641	0.0196854	0.000211805	3.48585	10.9831	0.485368	0.283694	NA	NA	previous version conserved probe	NA	7	NA	NA	NA	NA	NA	NA	NA
PH_hs_0001643	2.415e-23	7.75711e-17	192.654	265.405	0.101162	0.121176	-0.417899	0.0515653	DNAJC30	DnaJ (Hsp40) homolog, subfamily C, member 30	1	84277	NM_032317.2	22538496	NP_115693.2	NA	NA	NA
PH_hs_0001644	1.93425e-15	3.20069e-36	1717.64	2228.77	0.127241	0.0799219	-0.160459	0.437546	SSNA1	Sjogren syndrome nuclear autoantigen 1	1	8636	NM_003731.2	189571686	NP_003722.2	ENSG00000176101	ENST00000322310	ENSP00000313752
PH_hs_0001647	2.1139e-29	1.6787e-28	876.931	1093.78	0.0893113	0.0908128	-0.339997	0.0442806	CDC42BPA	CDC42 binding protein kinase alpha (DMPK-like)	1	8476	NM_003607.3,NM_014826.4	113204433;113204434	NP_003598.2,NP_055641.3	NA	NA	NA
PH_hs_0001652	8.86517e-08	1.37191e-26	72.0848	167.506	0.191509	0.094271	0.40863	0.244551	SPRY2	sprouty homolog 2 (Drosophila)	1	10253	NM_005842.2	22209007	NP_005833.1	ENSG00000136158	ENST00000377102,ENST00000377104	ENSP00000366306,ENSP00000366308
PH_hs_0001653	0.00678412	1.89569e-06	7.93436	29.5713	0.405105	0.216333	NA	NA	ADAMTSL3	ADAMTS-like 3	1	57188	NM_207517.2	145275197	NP_997400.2	ENSG00000156218	ENST00000567476,ENST00000286744	ENSP00000456313,ENSP00000286744
PH_hs_0001654	3.64645e-30	3.78351e-44	8334.87	9112.67	0.0880943	0.0720057	-0.237324	0.125689	AIFM1	apoptosis-inducing factor, mitochondrion-associated, 1	1	9131	NM_001130847.3,NM_001130846.2,NM_145813.2,NM_145812.2,NM_004208.3	323098340;323098339;323098338;296923792;296923790	NP_001124319.1,NP_001124318.1,NP_665812.1,NP_665811.1,NP_004199.1	ENSG00000156709	ENST00000535724,ENST00000440263,ENST00000287295,ENST00000319908,ENST00000346424,ENST00000527892,ENST00000416073,ENST00000460436	ENSP00000446113,ENSP00000405879,ENSP00000287295,ENSP00000315122,ENSP00000316320,ENSP00000435955,ENSP00000402535,ENSP00000431222
PH_hs_0001656	2.19507e-30	6.616e-28	549.4	714.829	0.087752	0.091849	-0.390302	0.0295816	NSUN3	NOP2/Sun domain family, member 3	1	63899	NM_022072.3	142345779	NP_071355.1	NA	NA	NA
PH_hs_0001657	5.25825e-09	3.32376e-15	48.15	90.422	0.174759	0.128353	NA	NA	NA	NA	5	NA	NA	NA	NA	NA	NA	NA
PH_hs_0001661	2.41874e-21	1.47272e-24	157.64	223.399	0.10624	0.0984108	-0.373696	0.110146	PCSK9	proprotein convertase subtilisin/kexin type 9	1	255738	NM_174936.3	299523249	NP_777596.2	ENSG00000169174	ENST00000302118	ENSP00000303208
PH_hs_0001664	0.000321976	4.17153e-08	12.5383	23.9896	0.293049	0.186583	NA	NA	PLA2G4C	phospholipase A2, group IVC (cytosolic, calcium-independent)	1	8605	NM_001159323.1,NM_001159322.1,NM_003706.2	226693362;226693356;226693353	NP_001152795.1,NP_001152794.1,NP_003697.2	ENSG00000105499	ENST00000354276,ENST00000599111	ENSP00000346228,ENSP00000472546
PH_hs_0001665	6.03119e-41	0.0730598	1050.99	1726.67	0.074914	0.688053	0.117194	0.790798	CCDC53	coiled-coil domain containing 53	1	51019	NM_016053.2	134254436	NP_057137.1	ENSG00000120860	ENST00000542923,ENST00000535501,ENST00000540536,ENST00000545679,ENST00000544341,ENST00000240079,ENST00000538761	ENSP00000443922,ENSP00000440139,ENSP00000441810,ENSP00000443857,ENSP00000440134,ENSP00000240079,ENSP00000438122
PH_hs_0001667	2.74064e-08	1.35453e-10	111.191	580.419	0.183994	0.158364	1.5441	0.000126385	previous version conserved probe	NA	7	NA	NA	NA	NA	NA	NA	NA
PH_hs_0001669	4.486e-07	1.29339e-16	34.1289	86.0436	0.203544	0.122083	NA	NA	CCDC17	coiled-coil domain containing 17	1	149483	NM_001190182.1,NM_001114938.2	298104088;298104090	NP_001177111.1,NP_001108410.2	ENSG00000159588	ENST00000343901,ENST00000421127,ENST00000372044	ENSP00000341451,ENSP00000389415,ENSP00000361114
PH_hs_0001671	1.49217e-21	5.14445e-25	257.387	499.276	0.105672	0.0974325	0.117088	0.550388	CRBN	cereblon	1	51185	NM_001173482.1,NM_016302.3	291045197;291045196	NP_001166953.1,NP_057386.2	ENSG00000113851	ENST00000432408,ENST00000231948,ENST00000424814	ENSP00000412499,ENSP00000231948,ENSP00000411047
PH_hs_0001672	1.41671e-21	1.67345e-28	2386.05	1999.82	0.105611	0.0908105	-0.789619	8.3908e-05	MRPS26	mitochondrial ribosomal protein S26	1	64949	NM_030811.3	39812071	NP_110438.1	ENSG00000125901	ENST00000380325	ENSP00000369682
PH_hs_0001673	5.61586e-30	2.45498e-23	4185.89	6733.5	0.0883888	0.101179	0.254524	0.20709	EID2	EP300 interacting inhibitor of differentiation 2	1	163126	NM_153232.3	63175651	NP_694964.3	ENSG00000176396	ENST00000390658	ENSP00000375073
PH_hs_0001675	1.39738e-19	4.38184e-11	154.193	191.631	0.111402	0.154157	-0.554792	0.0571024	previous version conserved probe	NA	7	NA	NA	NA	NA	NA	NA	NA
PH_hs_0001676	1.85963e-17	1.01576e-22	1192.08	2235.99	0.118745	0.102667	0.345012	0.115366	RABEPK	Rab9 effector protein with kelch motifs	1	10244	NM_001174153.1,NM_001174152.1,NM_005833.3	292658845;292658842;292658841	NP_001167624.1,NP_001167623.1,NP_005824.2	ENSG00000136933	ENST00000394124,ENST00000259460,ENST00000394125,ENST00000373538	ENSP00000377682,ENSP00000259460,ENSP00000377683,ENSP00000362639
PH_hs_0001677	1.13793e-20	1.66289e-40	3185.14	3422.48	0.108125	0.0753416	-0.384327	0.0826849	TMEM60	transmembrane protein 60	1	85025	NM_032936.3	197304734	NP_116325.1	ENSG00000135211	ENST00000257663	ENSP00000257663
PH_hs_0001679	1.24673e-15	5.53948e-31	342.656	441.134	0.126359	0.0868428	-0.456676	0.0324269	FCHSD2	FCH and double SH3 domains 2	1	9873	NM_014824.2	182765465	NP_055639.2	ENSG00000137478	ENST00000409314,ENST00000311172	ENSP00000386987,ENSP00000308978
PH_hs_0001680	2.58164e-28	3.08896e-28	237.567	388.084	0.0911342	0.0912692	-0.154594	0.436891	ZDHHC18	zinc finger, DHHC-type containing 18	1	84243	NM_032283.2	295844835	NP_115659.1	ENSG00000204160	ENST00000374142	ENSP00000363257
PH_hs_0001684	1.79255e-28	5.37115e-30	2279.72	2300.13	0.0908616	0.0883583	-0.519103	0.00234936	AP2A2	adaptor-related protein complex 2, alpha 2 subunit	1	161	NM_001242837.1,NM_012305.3	338827684;338827683	NP_001229766.1,NP_036437.1	ENSG00000183020	ENST00000332231,ENST00000529125,ENST00000528815	ENSP00000327694,ENSP00000431786,ENSP00000431630
PH_hs_0001687	5.15724e-35	1.46796e-37	4523.6	3899.85	0.0813703	0.0784026	-0.672591	0.000515477	CDK2	cyclin-dependent kinase 2	1	1017	NM_001798.3,NM_052827.2	166362720;166362718	NP_001789.2,NP_439892.2	ENSG00000123374	ENST00000266970	ENSP00000266970
PH_hs_0001688	1.21544e-09	3.37521e-11	37.0558	71.6151	0.167615	0.153231	NA	NA	LOC400043	uncharacterized LOC400043	1	400043	NR_026656.1	221139753	-	NA	NA	NA
PH_hs_0001689	6.55036e-10	6.09115e-16	236.403	311.074	0.164849	0.124959	-0.458603	0.108217	UBE2D4	ubiquitin-conjugating enzyme E2D 4 (putative)	1	51619	NM_015983.3	303228325	NP_057067.1	ENSG00000078967	ENST00000394798,ENST00000440652,ENST00000222402	ENSP00000378277,ENSP00000406583,ENSP00000222402
PH_hs_0001690	1.33902e-38	5.3632e-23	798.076	663.742	0.0772801	0.10199	-0.994513	1.2251e-06	MFSD5	major facilitator superfamily domain containing 5	1	84975	NM_032889.4,NM_001170790.1	283046668;283046670	NP_116278.3,NP_001164261.1	ENSG00000182544	ENST00000534842,ENST00000329548,ENST00000551660	ENSP00000442688,ENSP00000332624,ENSP00000449354
PH_hs_0001692	1.69314e-07	0.027805	24.0362	52.583	0.196056	0.522444	NA	NA	C20orf112	chromosome 20 open reading frame 112	1	140688	NM_080616.4,NM_001256798.1	378404904;378404902	NP_542183.2,NP_001243727.1	NA	NA	NA
PH_hs_0001693	6.2992e-29	1.08505e-21	632.121	1057.95	0.0900932	0.105302	0.0297737	0.877227	MOB2	MOB kinase activator 2	1	81532	NM_001172223.1,NM_053005.4	288557344;288557343	NP_001165694.1,NP_443731.2	NA	NA	NA
PH_hs_0001694	9.95275e-09	8.61813e-34	811.217	3081.5	0.178164	0.0829206	1.29129	6.1505e-05	NDUFB5	NADH dehydrogenase (ubiquinone) 1 beta subcomplex, 5, 16kDa	1	4711	NM_001199958.1,NM_001199957.1,NM_002492.3	316660906;316660085;316659417	NP_001186887.1,NP_001186886.1,NP_002483.1	ENSG00000136521	ENST00000471112,ENST00000480374,ENST00000482604,ENST00000359944,ENST00000468210,ENST00000472629,ENST00000259037	ENSP00000419501,ENSP00000419099,ENSP00000418354,ENSP00000353026,ENSP00000420538,ENSP00000419248,ENSP00000259037
PH_hs_0001697	6.26168e-37	3.69298e-22	1243.47	1492.63	0.0791068	0.104078	-0.329995	0.106799	TOR1A	torsin family 1, member A (torsin A)	1	1861	NM_000113.2	56550122	NP_000104.1	ENSG00000136827	ENST00000351698	ENSP00000345719
PH_hs_0001701	3.07804e-17	4.22148e-14	182.391	225.964	0.119586	0.13399	-0.569907	0.0197542	GPN2	GPN-loop GTPase 2	1	54707	NM_018066.3	88759336	NP_060536.3	ENSG00000142751	ENST00000431781,ENST00000374133,ENST00000374135	ENSP00000408257,ENSP00000363248,ENSP00000363250
PH_hs_0001703	1.33474e-22	1.43492e-23	230.269	423.884	0.102961	0.100633	0.0238832	0.897935	MRPL45	mitochondrial ribosomal protein L45	1	84311	NM_032351.4	333470682	NP_115727.4	ENSG00000174100|ENSG00000259980	ENST00000579911,ENST00000312513|ENST00000570192	ENSP00000462875,ENSP00000308901|ENSP00000454228
PH_hs_0001704	0.000383177	0.406901	20.8374	61.4749	0.297206	4.24584	NA	NA	EFTUD1	elongation factor Tu GTP binding domain containing 1	1	79631	NM_001040610.2,NM_024580.5	111120340;111120335	NP_001035700.1,NP_078856.4	ENSG00000140598	ENST00000359445,ENST00000268206	ENSP00000352418,ENSP00000268206
PH_hs_0001705	1.10437e-28	1.30473e-19	261.408	282.835	0.0905033	0.111308	-0.758	0.000464442	ABHD5	abhydrolase domain containing 5	1	51099	NM_016006.4	194733760	NP_057090.2	ENSG00000011198	ENST00000413300,ENST00000458276	ENSP00000392159,ENSP00000390849
PH_hs_0001706	6.69625e-13	3.62082e-16	127.867	231.877	0.14104	0.123971	-0.00285252	0.991239	MAD2L2	MAD2 mitotic arrest deficient-like 2 (yeast)	1	10459	NM_001127325.1,NM_006341.3	187960078;187960072	NP_001120797.1,NP_006332.3	ENSG00000116670	ENST00000376692,ENST00000456915,ENST00000445656,ENST00000376664,ENST00000376667,ENST00000376669,ENST00000376672,ENST00000235310,ENST00000376655	ENSP00000365882,ENSP00000400982,ENSP00000411807,ENSP00000365852,ENSP00000365855,ENSP00000365857,ENSP00000365860,ENSP00000235310,ENSP00000365843
PH_hs_0001707	5.00498e-15	2.43561e-26	137.664	650.977	0.129213	0.0947514	1.41545	2.83206e-07	previous version conserved probe	NA	7	NA	NA	NA	NA	NA	NA	NA
PH_hs_0001708	2.64495e-32	5.33704e-25	676.583	903.107	0.0849301	0.0974662	-0.307215	0.150486	NOD1	nucleotide-binding oligomerization domain containing 1	1	10392	NM_006092.2	194733754	NP_006083.1	ENSG00000106100	ENST00000434755,ENST00000222823	ENSP00000416946,ENSP00000222823
PH_hs_0001709	4.26765e-06	3.32866e-10	23.0735	52.4252	0.224654	0.161969	NA	NA	S100A12	S100 calcium binding protein A12	1	6283	NM_005621.1	5032058	NP_005612.1	ENSG00000163221	ENST00000368737	ENSP00000357726
PH_hs_0001710	5.46726e-19	1.27489e-19	200.86	265.804	0.113313	0.111277	-0.473565	0.0234144	IFI27L1	interferon, alpha-inducible protein 27-like 1	1	122509	NM_206949.2,NM_145249.2	209862797;209862794	NP_996832.1,NP_660292.1	ENSG00000165948	ENST00000554562,ENST00000557066,ENST00000554544,ENST00000557218,ENST00000553664,ENST00000393115,ENST00000555523,ENST00000556381	ENSP00000450620,ENSP00000451889,ENSP00000451676,ENSP00000450463,ENSP00000451043,ENSP00000376824,ENSP00000451851,ENSP00000451459
PH_hs_0001712	3.30733e-05	2.20648e-11	23.6325	49.9578	0.250643	0.151756	NA	NA	METTL13	methyltransferase like 13	1	51603	NM_015935.4,NM_014955.2,NM_001007239.1	55956897;55956896;55956894	NP_057019.3,NP_055770.1,NP_001007240.1	ENSG00000010165	ENST00000367736,ENST00000361735,ENST00000367737,ENST00000362019	ENSP00000356710,ENSP00000354920,ENSP00000356711,ENSP00000355393
PH_hs_0001714	0.0633414	0.00548667	3.04337	7.02608	0.654744	0.393152	NA	NA	PCDH8	protocadherin 8	1	5100	NM_032949.2,NM_002590.3	324715038;324713037	NP_116567.1,NP_002581.2	ENSG00000136099	ENST00000338862,ENST00000377942	ENSP00000341350,ENSP00000367177
PH_hs_0001716	5.01214e-26	5.85031e-13	201.916	275.336	0.0953658	0.14067	-0.406187	0.198528	FZD4	frizzled family receptor 4	1	8322	NM_012193.3	333609263	NP_036325.2	ENSG00000174804	ENST00000531380	ENSP00000434034
PH_hs_0001717	8.25615e-23	1.09494e-30	773.93	754.872	0.102446	0.0872892	-0.758351	0.000494568	NDUFA7	NADH dehydrogenase (ubiquinone) 1 alpha subcomplex, 7, 14.5kDa	1	4701	NM_005001.3	325652006	NP_004992.2	ENSG00000267855|ENSG00000167774	ENST00000301457,ENST00000595856,ENST00000593729,ENST00000601101|ENST00000598884	ENSP00000301457,ENSP00000471943,ENSP00000470962,ENSP00000471333|ENSP00000470609
PH_hs_0001719	2.23531e-10	3.1011e-17	523.715	1152.83	0.160343	0.119598	0.424178	0.169143	ATP6V1H	ATPase, H+ transporting, lysosomal 50/57kDa, V1 subunit H	1	51606	NM_213620.2,NM_213619.2,NM_015941.3	386642868;386642867;386642866	NP_998785.1,NP_998784.1,NP_057025.2	ENSG00000047249	ENST00000524164,ENST00000396774,ENST00000359530,ENST00000520188,ENST00000355221	ENSP00000428255,ENSP00000379995,ENSP00000352522,ENSP00000429947,ENSP00000347359
PH_hs_0001720	6.15619e-30	2.00089e-22	382.707	563.362	0.0884518	0.103401	-0.246617	0.256705	ZNF589	zinc finger protein 589	1	51385	NM_016089.2	148528983	NP_057173.2	ENSG00000164048	ENST00000457782,ENST00000354698	ENSP00000401106,ENSP00000346729
PH_hs_0001723	0.229483	2.01791e-10	30.9302	68.1246	1.35035	0.159933	NA	NA	LRIG3	leucine-rich repeats and immunoglobulin-like domains 3	1	121227	NM_153377.4,NM_001136051.2	388453070;388490160	NP_700356.2,NP_001129523.1	ENSG00000139263	ENST00000433272,ENST00000320743,ENST00000379141	ENSP00000413143,ENSP00000326759,ENSP00000368436
PH_hs_0001725	2.11254e-12	2.3074e-11	272.224	508.344	0.144312	0.15191	0.0623291	0.843862	NPRL3	nitrogen permease regulator-like 3 (S. cerevisiae)	1	8131	NM_001077350.2,NM_001243248.1,NM_001243247.1,NM_001039476.2,NM_001243249.1	342837748;342837744;342837742;342837749;342837746	NP_001070818.1,NP_001230177.1,NP_001230176.1,NP_001034565.1,NP_001230178.1	ENSG00000103148	ENST00000399951,ENST00000262313,ENST00000399953,ENST00000399957,ENST00000445810	ENSP00000382832,ENSP00000262313,ENSP00000382834,ENSP00000382838,ENSP00000401594
PH_hs_0001726	0.0182117	2.16885e-06	4.48736	20.5217	0.477973	0.217651	NA	NA	SLC17A2	solute carrier family 17 (sodium phosphate), member 2	1	10246	NM_005835.2	295054033	NP_005826.1	ENSG00000112337	ENST00000377850,ENST00000265425,ENST00000360488	ENSP00000367081,ENSP00000265425,ENSP00000353677
PH_hs_0001730	2.09738e-06	0.00017723	15.5039	29.0372	0.217321	0.279966	NA	NA	ZSWIM3	zinc finger, SWIM-type containing 3	1	140831	NM_080752.3,NR_037628.1	313747441;313747442	NP_542790.2,-	ENSG00000132801	ENST00000454862,ENST00000255152	ENSP00000406313,ENSP00000255152
PH_hs_0001731	1.20331e-11	2.89953e-20	187.157	265.27	0.149724	0.109313	-0.364762	0.20896	PEX14	peroxisomal biogenesis factor 14	1	5195	NM_004565.2	112789551	NP_004556.1	ENSG00000142655	ENST00000356607	ENSP00000349016
PH_hs_0001733	0.000795555	0.472924	9.49489	29.0147	0.316703	14.7227	NA	NA	CTH	cystathionase (cystathionine gamma-lyase)	1	1491	NM_153742.4,NM_001190463.1,NM_001902.5	299473760;299473758;299473757	NP_714964.2,NP_001177392.1,NP_001893.2	ENSG00000116761	ENST00000411986,ENST00000346806,ENST00000370938	ENSP00000413407,ENSP00000311554,ENSP00000359976
PH_hs_0001736	3.33704e-10	4.95059e-11	43.0259	74.3913	0.161979	0.154596	NA	NA	ZNF621	zinc finger protein 621	1	285268	NM_198484.3,NM_001098414.1	148528989;148529015	NP_940886.1,NP_001091884.1	ENSG00000172888	ENST00000431278	ENSP00000413236
PH_hs_0001739	1.73412e-18	8.82021e-40	866.867	1592.69	0.115009	0.0760614	0.259288	0.251607	ERI1	exoribonuclease 1	1	90459	NM_153332.3	161621248	NP_699163.2	ENSG00000104626	ENST00000519292	ENSP00000430190
PH_hs_0001741	4.82051e-17	6.16732e-17	2225.68	2431.75	0.12035	0.120775	-0.39731	0.110739	SYF2	SYF2 homolog, RNA splicing factor (S. cerevisiae)	1	25949	NM_015484.4,NM_207170.3	115387095;115387092	NP_056299.1,NP_997053.1	ENSG00000117614	ENST00000236273	ENSP00000236273
PH_hs_0001742	1.08556e-11	5.6813e-23	68.6615	193.098	0.149387	0.10205	0.669135	0.00584598	VAMP1	vesicle-associated membrane protein 1 (synaptobrevin 1)	1	6843	NM_199245.1,NM_014231.3,NM_016830.2	40549445;40549444;40549443	NP_954740.1,NP_055046.1,NP_058439.1	ENSG00000139190	ENST00000361716,ENST00000400911	ENSP00000355122,ENSP00000383702
PH_hs_0001743	7.54468e-05	1.14209e-07	13.4621	25.5242	0.263881	0.193252	NA	NA	NDST3	N-deacetylase/N-sulfotransferase (heparan glucosaminyl) 3	1	9348	NM_004784.2	211904082	NP_004775.1	NA	NA	NA
PH_hs_0001744	0.491912	0.00618116	2.52319	8.51558	49.3215	0.399739	NA	NA	ACRBP	acrosin binding protein	1	84519	NM_032489.2	17999523	NP_115878.2	ENSG00000111644	ENST00000414226,ENST00000229243	ENSP00000402725,ENSP00000229243
PH_hs_0001748	1.21256e-26	1.78771e-27	476.042	537.295	0.0941686	0.0926225	-0.619526	0.000610238	RXRA	retinoid X receptor, alpha	1	6256	NM_002957.4	207028087	NP_002948.1	NA	NA	NA
PH_hs_0001749	1.75729e-11	5.34065e-16	66.6585	100.585	0.150984	0.124707	-0.187607	0.479723	EGFLAM	EGF-like, fibronectin type III and laminin G domains	1	133584	NM_001205301.1,NM_152403.3,NM_182798.2,NM_182801.2	328927009;328927008;328927007;328927006	NP_001192230.1,NP_689616.2,NP_877950.1,NP_877953.1	NA	NA	NA
PH_hs_0001751	4.73294e-22	1.66504e-19	264.879	551.176	0.104356	0.111642	0.223691	0.337993	MAMLD1	mastermind-like domain containing 1	1	10046	NM_005491.3,NM_001177466.1,NM_001177465.1	294489312;294489309;294489307	NP_005482.2,NP_001170937.1,NP_001170936.1	ENSG00000269849|ENSG00000013619	ENST00000600812,ENST00000599586,ENST00000596168|ENST00000426613,ENST00000262858,ENST00000370401	ENSP00000469753,ENSP00000472212,ENSP00000471473|ENSP00000397438,ENSP00000262858,ENSP00000359428
PH_hs_0001752	1.55795e-11	1.1136e-10	70.1443	290.447	0.15058	0.157609	1.20638	0.000113539	BMP2K	BMP2 inducible kinase	1	55589	NM_017593.3	38787903	NP_060063.2	ENSG00000138756	ENST00000502871,ENST00000389010	ENSP00000421768,ENSP00000373662
PH_hs_0001753	1.64901e-07	1.66913e-25	508.451	835.273	0.195865	0.096417	-0.0118774	0.972375	C14orf142	chromosome 14 open reading frame 142	1	84520	NM_032490.4	110227845	NP_115879.2	ENSG00000170270	ENST00000556566,ENST00000306954	ENSP00000451114,ENSP00000306320
PH_hs_0001754	2.41232e-28	1.65535e-20	378.662	1818.39	0.0910833	0.108597	1.56927	9.90804e-11	CDK5RAP3	CDK5 regulatory subunit associated protein 3	1	80279	NM_176096.1	28872791	NP_788276.1	ENSG00000108465	ENST00000583697,ENST00000580670,ENST00000536708	ENSP00000464286,ENSP00000463442,ENSP00000438886
PH_hs_0001759	8.72936e-19	1.32441e-22	492.323	584.657	0.113991	0.102953	-0.537548	0.0107374	TFIP11	tuftelin interacting protein 11	1	24144	NM_001008697.1,NM_012143.2	56788355;56788354	NP_001008697.1,NP_036275.1	ENSG00000100109	ENST00000405938,ENST00000407148,ENST00000407431,ENST00000407690	ENSP00000384297,ENSP00000385861,ENSP00000383892,ENSP00000384421
PH_hs_0001760	9.57907e-20	2.5289e-32	930.443	1043.97	0.11089	0.0849028	-0.487227	0.0300194	KBTBD2	kelch repeat and BTB (POZ) domain containing 2	1	25948	NM_015483.2	223468658	NP_056298.2	ENSG00000170852	ENST00000304056	ENSP00000302586
PH_hs_0001761	1.80982e-15	2.07702e-18	208.104	361.463	0.127106	0.115281	-0.0700573	0.787787	TTC31	tetratricopeptide repeat domain 31	1	64427	NM_022492.4,NR_027749.1	238859654;238859656	NP_071937.4,-	ENSG00000115282	ENST00000233623,ENST00000410003,ENST00000424122	ENSP00000233623,ENSP00000387213,ENSP00000388495
PH_hs_0001762	3.31535e-19	3.32058e-18	159.775	319.673	0.112601	0.115997	0.125662	0.661005	RHOU	ras homolog family member U	1	58480	NM_021205.5,NR_037962.1	325995153;325995156	NP_067028.1,-	ENSG00000116574	ENST00000366691	ENSP00000355652
PH_hs_0001766	1.51956e-21	5.71241e-17	304.488	393.695	0.105693	0.120642	-0.473181	0.0504976	DUSP16	dual specificity phosphatase 16	1	80824	NM_030640.2	295849296	NP_085143.1	NA	NA	NA
PH_hs_0001767	2.85582e-06	3.77108e-20	76.4168	184.138	0.22042	0.109654	0.434697	0.282752	IFIT1	interferon-induced protein with tetratricopeptide repeats 1	1	3434	NM_001270930.1,NM_001270929.1,NM_001270928.1,NM_001270927.1,NM_001548.4	400286384;400286382;400286380;400286378;400286377	NP_001257859.1,NP_001257858.1,NP_001257857.1,NP_001257856.1,NP_001539.3	ENSG00000185745	ENST00000546318,ENST00000371804	ENSP00000441968,ENSP00000360869
PH_hs_0001769	0.00116179	2.14815e-05	7.01055	13.0066	0.328362	0.244443	NA	NA	FAM3B	family with sequence similarity 3, member B	1	54097	NM_206964.1,NM_058186.3	46255031;46255029	NP_996847.1,NP_478066.3	ENSG00000183844	ENST00000398646,ENST00000398647,ENST00000398652,ENST00000357985	ENSP00000381641,ENSP00000381642,ENSP00000381646,ENSP00000350673
PH_hs_0001771	1.04116e-16	9.00662e-28	436.601	682.535	0.121695	0.092087	-0.136198	0.577235	CNOT4	CCR4-NOT transcription complex, subunit 4	1	4850	NM_013316.3,NM_001190849.1,NM_001190847.1,NM_001190850.1	300069008;300069014;300069010;300069016	NP_037448.2,NP_001177778.1,NP_001177776.1,NP_001177779.1	ENSG00000080802	ENST00000541284,ENST00000423368,ENST00000451834	ENSP00000445508,ENSP00000406777,ENSP00000388491
PH_hs_0001773	1.19703e-11	4.66462e-11	73.1877	127.312	0.149707	0.154382	0.00959134	0.974064	SEC14L4	SEC14-like 4 (S. cerevisiae)	1	284904	NM_001161368.1,NM_174977.3	238624166;238624165	NP_001154840.1,NP_777637.1	ENSG00000133488	ENST00000392772,ENST00000540456,ENST00000320982,ENST00000321205,ENST00000255858	ENSP00000376525,ENSP00000440848,ENSP00000314163,ENSP00000317617,ENSP00000255858
PH_hs_0001775	4.07798e-06	2.22797e-14	14.5024	127.689	0.224163	0.132504	NA	NA	RSF1	remodeling and spacing factor 1	1	51773	NM_016578.3	38788332	NP_057662.3	ENSG00000048649	ENST00000360355,ENST00000480887	ENSP00000353511,ENSP00000434509
PH_hs_0001778	2.75969e-19	2.4157e-29	690.893	601.816	0.112343	0.0894058	-0.949383	3.4401e-06	TPRG1L	tumor protein p63 regulated 1-like	1	127262	NM_182752.3	71725349	NP_877429.2	ENSG00000158109	ENST00000344579,ENST00000378344	ENSP00000339714,ENSP00000367595
PH_hs_0001779	0.0579235	0.0834474	2.52319	6.49203	0.635952	0.723458	NA	NA	FAM184A	family with sequence similarity 184, member A	1	79632	NM_001100411.1,NM_024581.4	154350243;154350225	NP_001093881.1,NP_078857.5	ENSG00000111879	ENST00000368472,ENST00000368475,ENST00000352896,ENST00000475529,ENST00000481884,ENST00000338891,ENST00000517987,ENST00000521043	ENSP00000357457,ENSP00000357460,ENSP00000326608,ENSP00000429080,ENSP00000429306,ENSP00000342604,ENSP00000430643,ENSP00000429151
PH_hs_0001780	7.2219e-06	2.423e-16	30.1617	90.5572	0.230574	0.123224	NA	NA	MRE11A	MRE11 meiotic recombination 11 homolog A (S. cerevisiae)	1	4361	NM_005590.3,NM_005591.3	56550106;56550105	NP_005581.2,NP_005582.1	NA	NA	NA
PH_hs_0001782	0.00236748	1.77065e-05	20.7057	53.1395	0.354041	0.241807	NA	NA	GAS2L3	growth arrest-specific 2 like 3	1	283431	NM_174942.1	28372562	NP_777602.1	ENSG00000139354	ENST00000539410,ENST00000537247,ENST00000547754,ENST00000266754	ENSP00000439672,ENSP00000442406,ENSP00000448955,ENSP00000266754
PH_hs_0001783	2.99174e-06	5.23194e-11	30.8525	59.0299	0.220898	0.154797	NA	NA	SOAT2	sterol O-acyltransferase 2	1	8435	NM_003578.3	125988401	NP_003569.1	ENSG00000167780	ENST00000542365,ENST00000301466	ENSP00000442234,ENSP00000301466
PH_hs_0001785	4.24304e-37	9.4222e-40	1355.53	1436.1	0.078916	0.0760903	-0.501553	0.00361537	BCKDK	branched chain ketoacid dehydrogenase kinase	1	10295	NM_001271926.1,NM_005881.3	429484477;429484475	NP_001258855.1,NP_005872.2	ENSG00000103507	ENST00000484226,ENST00000219794,ENST00000287507,ENST00000394950,ENST00000567530,ENST00000394951	ENSP00000457226,ENSP00000219794,ENSP00000287507,ENSP00000378404,ENSP00000456479,ENSP00000378405
PH_hs_0001787	3.03212e-10	0.0985781	119.443	182.16	0.161583	0.775377	-0.238761	0.676351	TIMM17A	translocase of inner mitochondrial membrane 17 homolog A (yeast)	1	10440	NM_006335.2	208610007	NP_006326.1	ENSG00000134375	ENST00000367287	ENSP00000356256
PH_hs_0001789	1.83222e-12	0.00641444	42.9871	70.5245	0.143894	0.401851	NA	NA	previous version conserved probe	NA	7	NA	NA	NA	NA	NA	NA	NA
PH_hs_0001793	1.00238e-26	1.73715e-30	984.442	1080.13	0.0940115	0.0875955	-0.511256	0.00255242	KIFC1	kinesin family member C1	1	3833	NM_002263.3	167555109	NP_002254.2	ENSG00000233450|ENSG00000204197|ENSG00000237649	ENST00000448818|ENST00000374523|ENST00000428849	ENSP00000407885|ENSP00000363647|ENSP00000393963
PH_hs_0001794	7.65326e-11	2.32968e-27	41.5043	181.002	0.156194	0.0928319	NA	NA	WDSUB1	WD repeat, sterile alpha motif and U-box domain containing 1	1	151525	NM_152528.2,NM_001128213.1,NM_001128212.1	189571680;189571684;189571682	NP_689741.2,NP_001121685.1,NP_001121684.1	ENSG00000196151	ENST00000409124,ENST00000409990,ENST00000392796,ENST00000358147,ENST00000359774	ENSP00000386891,ENSP00000387078,ENSP00000376545,ENSP00000350866,ENSP00000352820
PH_hs_0001797	6.1154e-19	4.24157e-21	150.707	228.695	0.113474	0.106912	-0.272709	0.172109	ZNF691	zinc finger protein 691	1	51058	NM_015911.3,NM_001242739.1	337298859;337298800	NP_056995.1,NP_001229668.1	ENSG00000164011	ENST00000372502,ENST00000372503,ENST00000372504,ENST00000372506,ENST00000372507,ENST00000372508	ENSP00000361580,ENSP00000361581,ENSP00000361582,ENSP00000361584,ENSP00000361585,ENSP00000361586
PH_hs_0001798	0.283667	0.421155	3.04337	1.51203	1.74831	5.02664	NA	NA	NDST1	N-deacetylase/N-sulfotransferase (heparan glucosaminyl) 1	1	3340	NM_001543.4	196049385	NP_001534.1	ENSG00000070614	ENST00000523767	ENSP00000428604
PH_hs_0001799	2.70482e-15	5.40683e-24	208.236	447.896	0.127926	0.099662	0.253227	0.297148	IGDCC4	immunoglobulin superfamily, DCC subclass, member 4	1	57722	NM_020962.1	19882240	NP_066013.1	ENSG00000103742	ENST00000352385	ENSP00000319623
PH_hs_0001800	8.33897e-11	9.85925e-22	115.484	188.118	0.156515	0.105191	-0.127395	0.634379	PCBP4	poly(rC) binding protein 4	1	57060	NM_020418.3,NM_001174100.1,NM_033010.2,NM_033008.2	291575149;291575147;291575146;291575145	NP_065151.2,NP_001167571.1,NP_127503.1,NP_127501.1	ENSG00000090097	ENST00000395013,ENST00000395014,ENST00000428823,ENST00000322099,ENST00000471622,ENST00000471308,ENST00000484633,ENST00000461554,ENST00000355852	ENSP00000378460,ENSP00000378461,ENSP00000395030,ENSP00000322341,ENSP00000418925,ENSP00000418613,ENSP00000417100,ENSP00000417196,ENSP00000348111
PH_hs_0001803	7.39666e-08	2.73028e-17	83.2028	169.198	0.190291	0.119384	0.232261	0.503956	LHPP	phospholysine phosphohistidine inorganic pyrophosphate phosphatase	1	64077	NM_001167880.1,NM_022126.3	269847103;269847097	NP_001161352.1,NP_071409.3	ENSG00000107902	ENST00000368839,ENST00000368842	ENSP00000357832,ENSP00000357835
PH_hs_0001806	0.00388055	3.04771e-12	13.6563	86.1338	0.375616	0.145404	NA	NA	GDAP1L1	ganglioside induced differentiation associated protein 1-like 1	1	78997	NM_001256737.1,NM_024034.4,NM_001256740.1,NM_001256739.1,NM_001256738.1,NR_046353.1	376319236;376319235;376319243;376319240;376319238;376319248	NP_001243666.1,NP_076939.3,NP_001243669.1,NP_001243668.1,NP_001243667.1,-	ENSG00000124194	ENST00000342560	ENSP00000341782
PH_hs_0001809	0.289522	0.0431022	1.00151	3.9795	1.80251	0.582829	NA	NA	SCRN3	secernin 3	1	79634	NM_001193528.1,NM_024583.4	302058286;302058285	NP_001180457.1,NP_078859.2	ENSG00000144306	ENST00000272732	ENSP00000272732
PH_hs_0001810	7.74173e-09	9.79627e-32	414.939	1080.04	0.1768	0.0857379	0.646309	0.0475277	HIAT1	hippocampus abundant transcript 1	1	64645	NM_033055.2	39753964	NP_149044.2	ENSG00000156875	ENST00000370152	ENSP00000359171
PH_hs_0001811	8.28157e-18	3.05493e-39	504.496	1212.87	0.117431	0.0766108	0.558932	0.00544231	COCH	coagulation factor C homolog, cochlin (Limulus polyphemus)	1	1690	NM_001135058.1,NM_004086.2	205277470;205277469	NP_001128530.1,NP_004077.1	ENSG00000100473	ENST00000382493,ENST00000468826,ENST00000460581,ENST00000396618,ENST00000216361	ENSP00000371933,ENSP00000452284,ENSP00000451713,ENSP00000379862,ENSP00000216361
[truncated: 30,423 more rows]

## Sheet: DE gene number
NO	Comparison	Up-regulated	Down-regulated
1	A5C vs. A5S	976	171

## Sheet: Differential Data
	P-value (Detected)		Normalized Intensity		CV		log2 (Ratio)	P-value (Differentially expressed)	Annotation
[truncated: 31,742 more rows]

## Sheet: Diff Data_A5Cvs.A5S(UP)
	P-value (Detected)		Normalized Intensity		CV		log2 (Ratio)	P-value (Differentially expressed)	Annotation
[truncated: 977 more rows]

[truncated: 3 more sheets: Diff Data_A5Cvs.A5S(Down), Raw Data, Read me]
